# Supplementary material for: Gene expression patterns of sulfur starvation in Synechocystis sp. PCC 6803
Source: BMC Genomics. 2008 Jul 21;9:344. doi: 10.1186/1471-2164-9-344 (PMC2491639; doi:10.1186/1471-2164-9-344)
Supplement: Additional File 2 — genesets. This file contains gene set annotations assembled from Cyanobase. [file 1471-2164-9-344-S2.xls]

## Sheet: SynechoGeneSets_SAMGSA
No.	Name	gene list
1	Aromatic amino acid family	sll0084	sll0109	sll0356	sll0900	sll1112	sll1662	sll1669	sll1713	sll1747	sll1893	sll1958	slr0055	slr0084	slr0444	slr0500	slr0543	slr0546	slr0608	slr0652	slr0682	slr0738	slr0966	slr1559	slr1848	slr1867	slr1979	slr2081	slr2130
2	Aspartate family	sll0006	sll0402	sll0455	sll1058	sll1172	sll1688	sll1760	slr0036	slr0212	slr0549	slr0550	slr1665
3	Branched chain family	sll0065	sll0504	sll1363	sll1444	sll1470	sll1564	sll1981	slr0032	slr0186	slr0452	slr1517	slr2072	slr2088
4	Glutamate family / Nitrogen assimilation	sll0080	sll0100	sll0373	sll0450	sll0461	sll0601	sll0704	sll0784	sll0902	sll1027	sll1454	sll1499	sll1502	sll1883	slr0077	slr0288	slr0387	slr0395	slr0585	slr0644	slr0661	slr0710	slr0898	slr0899	slr1022	slr1133	slr1529	slr1653	slr1756	slr1898	slr2035	slr2079	slr2143	ssl0707	ssl2667
5	Serine family / Sulfur assimilation	sll0712	sll1908	sll1931	slr0676	slr0963	slr1165	slr1348	slr1791	slr1842
6	Biotin	slr0523	slr0917	slr1364
7	Folic acid	sll0753	sll1612	slr0426	slr1093	slr2026
8	Cobalamin, heme, phycobilin and porphyrin	sll0017	sll0099	sll0166	sll0378	sll0383	sll0794	sll0916	sll1091	sll1184	sll1185	sll1237	sll1501	sll1685	sll1875	sll1876	sll1890	sll1917	sll1994	sll5080	slr0056	slr0216	slr0239	slr0252	slr0260	slr0502	slr0506	slr0525	slr0536	slr0618	slr0636	slr0749	slr0750	slr0772	slr0839	slr0905	slr0969	slr1030	slr1055	slr1211	slr1368	slr1467	slr1538	slr1742	slr1777	slr1784	slr1879	slr1887	slr1925
9	Lipoate	sll0868	slr0994	slr1598
10	Menaquinone and ubiquinone	sll0409	sll0603	sll1127	slr0492	slr0611	slr0926	slr1099	slr1300	slr1518
11	Molybdopterin	sll1536	slr0900	slr0901	slr0902	slr0903	ssr1527
12	Pantothenate	sll0250	sll0892	sll1249	slr0526
13	Pyridoxine	sll0660	sll1440	slr1779
14	Riboflavin	sll0300	sll1282	sll1894	slr0066	slr1882
15	Thioredoxin, glutaredoxin, and glutathione	sll0067	sll0554	sll1057	sll1147	sll1545	slr0233	slr0236	slr0600	slr0623	slr1139	slr1171	slr1238	slr1269	slr1562	slr1846	slr1992	ssr0330	ssr2061
16	Thiamin	sll0635	slr0118	slr0633	slr1787
17	Carotenoid	sll0254	sll1468	slr0088	slr0739	slr0940	slr1125	slr1254	slr1255	slr1293
18	Nicotinate and nicotinamide	slr0936	slr1239	slr1434	slr1691
19	Membranes, lipoproteins, and porins	sll0772	sll1187	sll1271	sll1550	slr0042	slr0495	slr0819	slr0993	slr1227	slr1272	slr1841	slr1908
20	Murein sacculus and peptidoglycan	sll0016	sll0657	sll0828	sll0899	sll2010	slr0017	slr0191	slr0528	slr0534	slr0624	slr0646	slr0804	slr0827	slr0891	slr0938	slr1351	slr1423	slr1656	slr1708	slr1744	slr1746	slr1874	slr1910	slr1924
21	Surface polysaccharides, lipopolysaccharides and antigens	sll0083	sll0207	sll0379	sll0380	sll1213	sll1395	sll1457	sll1508	sll1535	sll1724	slr0015	slr0344	slr0583	slr0809	slr0836	slr0847	slr0983	slr0984	slr0985	slr1064	slr1072	slr1118	slr1271	slr1424	slr1615	slr1933	slr2114	slr2116
22	Surface structures	sll1568	slr1024	slr1962
23	Cell division	sll0169	sll0202	sll0204	sll0288	sll0289	sll1463	sll1633	slr0072	slr0228	slr1267	slr1390	slr1604	slr2102	ssl0546
24	Cell killing	sll0720	sll1181	slr0950	slr1747
25	Chaperones	sll0057	sll0058	sll0170	sll0416	sll0430	sll0897	sll1384	sll1514	sll1666	sll1932	sll1933	sll1988	slr0086	slr0093	slr2075	slr2076
26	Detoxification	sll0755	sll1615	sll1980	sll1987	sll5104	slr1516	slr6037	ssr2784
27	Protein and peptide secretion	sll0194	sll0533	sll0616	sll0716	sll1814	slr0063	slr0079	slr0774	slr0775	slr1277	slr1366	slr1377	slr1531	ssl3335	ssr3307
28	Transformation	sll1929	slr0427	slr0488	slr0904	sml0009	ssl2922	ssl2923
29	Chemotaxis	sll0040	sll0041	sll0042	sll1107	sll1294	sll1533	sll1694	sll1695	slr0161	slr0162	slr0163	slr1043	slr1044	slr1120	slr1274	slr1929
30	Fatty acid, phospholipid and sterol metabolism	sll0053	sll0262	sll0330	sll0336	sll0418	sll0541	sll0728	sll1069	sll1085	sll1441	sll1522	sll1605	sll1655	slr0054	slr0089	slr0224	slr0384	slr0435	slr0574	slr0776	slr0886	slr1020	slr1051	slr1167	slr1332	slr1350	slr1369	slr1510	slr1511	slr1609	slr1672	slr1755	slr1993	slr1994	slr2023	slr2033	slr2089	slr2124	ssl2084
31	Interconversions and salvage of nucleosides and nucleotides	sll0368	sll1035	sll1430	sll1776	sll1852	sll5107	slr6034
32	Purine ribonucleotide biosynthesis	sll0070	sll0398	sll0421	sll0469	sll0509	sll0578	sll0757	sll0901	sll1056	sll1059	sll1815	sll1823	slr0213	slr0477	slr0520	slr0591	slr0597	slr0838	slr0861	slr1123	slr1159	slr1164	slr1226	slr1722
33	Pyrimidine ribonucleotide biosynthesis	sll0144	sll0838	sll1018	sll1258	sll1443	sll1631	sll1635	slr0185	slr0406	slr1237	slr1418	slr1476
34	Central intermediary metabolism_Other	sll0420	sll0643	sll1639	sll1750	slr1219	slr1256	slr1899
35	Phosphorus compounds	sll0290	sll1546	slr1622
36	Polysaccharides and glycoproteins	sll0158	sll0726	sll0842	sll0945	sll1356	sll1393	sll1540	sll1566	sll1676	slr0237	slr0323	slr0518	slr0820	slr0897	slr1176	slr1334	slr1367	slr1830	slr1857	slr1943
37	Amino acids and amines	sll0107	sll0171	sll0228	sll0370	sll0422	sll0573	sll0938	sll1077	sll1178	sll1234	sll1498	sll1561	sll1641	sll1682	sll1683	slr0090	slr0229	slr0293	slr0370	slr0657	slr0662	slr0879	slr1312	slr1705	slr1877
38	Glycolysis	sll0018	sll0587	sll0593	sll0745	sll1196	sll1275	slr0329	slr0394	slr0752	slr0884	slr0943	slr0952	slr1124	slr1349	slr1945
39	Pentose phosphate pathway	sll0329	sll0807	sll1070	sll1479	sll1709	slr1734	slr1793	slr1843
40	Pyruvate dehydrogenase	sll1721	sll1841	slr1096	slr1934
41	Sugars	sll0045	sll0244	sll1212	sll1231	sll1370	sll1496	sll1538	sll1558	slr0194	slr0493	slr0942	slr0953	slr1067	slr1078	slr1166	slr1299	slr1448	slr1617	slr2074	ssl2153
42	TCA cycle	sll0401	sll0823	sll0891	sll1023	sll1557	sll1625	slr0018	slr1233	slr1289
43	Pyruvate and acetyl-CoA metabolism	sll0542	sll0920	sll1019	sll1299	slr0091	slr0301	slr0721	slr2132
44	Glycolate pathway	sll0404	sll1189	sll1349	sll1831
45	ATP synthase	sll1321	sll1322	sll1323	sll1324	sll1325	sll1326	sll1327	slr1329	slr1330	ssl2615
46	Respiratory terminal oxidases	sll0813	sll1899	slr1136	slr1137	slr1138	slr1379	slr1380	slr2082	slr2083
47	CO2 fixation	sll0934	sll1028	sll1029	sll1030	sll1031	sll1342	sll1525	slr0009	slr0012	slr0051	slr0436	slr0783	slr1347	slr1838	slr1839
48	Cytochrome b6/f complex	sll1182	sll1316	sll1317	slr0342	slr0343	slr1185	sml0004	smr0003	smr0010
49	NADH dehydrogenase	sll0026	sll0027	sll0223	sll0519	sll0520	sll0521	sll0522	sll1484	sll1732	sll1733	sll8031	slr0261	slr0331	slr0844	slr0851	slr1279	slr1280	slr1281	slr1291	slr1743	slr2007	slr2009	ssr1386
50	Photosystem I	sll0226	sll0629	sll0634	sll0819	slr0171	slr0737	slr0823	slr1655	slr1834	slr1835	sml0008	smr0004	smr0005	ssl0563	ssr0390	ssr2831
51	Photosystem II	sll0247	sll0258	sll0427	sll0849	sll0851	sll1194	sll1398	sll1418	sll1867	slr0906	slr0927	slr1181	slr1311	slr1645	slr1739	slr2034	sml0001	sml0002	sml0003	sml0005	sml0007	smr0001	smr0006	smr0007	smr0008	smr0009	ssl2598	ssr3451
52	Phycobilisome	sll0928	sll1051	sll1471	sll1577	sll1578	sll1579	sll1580	sll1663	slr0335	slr1459	slr1878	slr1986	slr2051	slr2067	ssl0452	ssl0453	ssl3093	ssr3383
53	Soluble electron carriers	sll0199	sll0248	sll0741	sll1245	sll1382	sll1584	sll1796	slr0150	slr1643	slr1828	slr2059	ssl0020	ssl2559	ssl3044	ssr3184
54	DNA replication, restriction, modification, recombination, and repair	sll0021	sll0270	sll0377	sll0459	sll0569	sll0613	sll0709	sll0729	sll0766	sll0848	sll0865	sll0876	sll0887	sll0896	sll1045	sll1143	sll1165	sll1209	sll1277	sll1354	sll1360	sll1366	sll1520	sll1537	sll1572	sll1629	sll1772	sll1854	sll1868	sll1941	sll2005	sll5122	sll5123	sll7103	sll7106	sll8006	sll8009	sll8049	slr0020	slr0214	slr0417	slr0446	slr0448	slr0451	slr0603	slr0707	slr0733	slr0790
55	Degradation of RNA	sll0320	sll1290	slr0080	slr0346	slr1129	slr1130	slr1646
56	RNA synthesis, modification, and DNA transcription	sll0184	sll0271	sll0306	sll0687	sll0856	sll1043	sll1689	sll1787	sll1789	sll1818	sll2012	slr0083	slr0653	slr0743	slr1265	slr1469	slr1545	slr1564	slr1856	slr1859	slr1861	slr1912	ssr1600
57	Aminoacyl tRNA synthetases and tRNA modification	sll0078	sll0179	sll0362	sll0454	sll0467	sll0495	sll0502	sll0817	sll0844	sll0927	sll1074	sll1198	sll1362	sll1425	sll1435	sll1553	sll1820	slr0033	slr0070	slr0120	slr0220	slr0357	slr0457	slr0557	slr0612	slr0638	slr0649	slr0713	slr0877	slr0922	slr0955	slr0958	slr0992	slr1031	slr1550	slr1560	slr1592	slr1673	slr1703	slr1720	slr1808	slr1884	ssr1720
58	Degradation of proteins, peptides, and glycopeptides	sll0020	sll0055	sll0136	sll0195	sll0534	sll0535	sll1343	sll1427	sll1679	sll1703	sll2008	sll2009	slr0008	slr0021	slr0156	slr0164	slr0165	slr0257	slr0535	slr0542	slr0659	slr0807	slr1204	slr1331	slr1641	slr1751
59	Nucleoproteins	sll0517	sll1120	sll1712	slr0193	slr1540	slr1894	ssr1480
60	Protein modification and translation factors	sll0145	sll0227	sll0408	sll0546	sll0555	sll0830	sll0869	sll1098	sll1099	sll1110	sll1261	sll1394	sll1865	sll2001	slr0328	slr0434	slr0744	slr0786	slr0918	slr0974	slr1105	slr1228	slr1251	slr1435	slr1463	slr1549	slr1795	slr1938	ssl3441
61	Ribosomal proteins: synthesis and modification	sll0754	sll0767	sll0825	sll1096	sll1097	sll1101	sll1244	sll1260	sll1740	sll1743	sll1744	sll1745	sll1746	sll1767	sll1799	sll1800	sll1801	sll1802	sll1803	sll1804	sll1805	sll1806	sll1807	sll1808	sll1809	sll1810	sll1811	sll1812	sll1813	sll1816	sll1817	sll1819	sll1821	sll1822	sll1824	sll1909	sll1967	slr0361	slr0469	slr0628	slr0808	slr0853	slr1356	slr1629	slr1678	slr1984	sml0006	smr0011
62	Adaptations and atypical conditions	sll0947	sll1283	sll1677	sll1678	slr0746	slr2001	slr2002	slr2047	ssl2542	ssr1169	ssr1789	ssr2595
63	Drug and analog sensitivity	sll0002	sll0086	sll0210	sll0648	sll0698	sll0708	sll1154	sll1159	sll1434	sll1833	sll1910	slr0067	slr0319	slr0378	slr0580	slr0945	slr0946	slr1198	slr1710	slr1719	slr1764	slr1849	ssl2250
64	Hydrogenase	sll0322	sll1078	sll1079	sll1220	sll1221	sll1223	sll1224	sll1226	sll1432	sll1462	sll1559	slr1498	slr1675	slr2135	ssl3580
67	Amino acid biosynthesis	sll0084	sll0109	sll0356	sll0900	sll1112	sll1662	sll1669	sll1713	sll1747	sll1893	sll1958	slr0055	slr0084	slr0444	slr0500	slr0543	slr0546	slr0608	slr0652	slr0682	slr0738	slr0966	slr1559	slr1848	slr1867	slr1979	slr2081	slr2130	sll0006	sll0402	sll0455	sll1058	sll1172	sll1688	sll1760	slr0036	slr0212	slr0549	slr0550	slr1665	sll0065	sll0504	sll1363	sll1444	sll1470	sll1564	sll1981	slr0032
68	Biosynthesis of cofactors, prosthetic groups, and carriers	slr0523	slr0917	slr1364	sll0753	sll1612	slr0426	slr1093	slr2026	sll0017	sll0099	sll0166	sll0378	sll0383	sll0794	sll0916	sll1091	sll1184	sll1185	sll1237	sll1501	sll1685	sll1875	sll1876	sll1890	sll1917	sll1994	sll5080	slr0056	slr0216	slr0239	slr0252	slr0260	slr0502	slr0506	slr0525	slr0536	slr0618	slr0636	slr0749	slr0750	slr0772	slr0839	slr0905	slr0969	slr1030	slr1055	slr1211	slr1368
69	Cell envelope	sll0772	sll1187	sll1271	sll1550	slr0042	slr0495	slr0819	slr0993	slr1227	slr1272	slr1841	slr1908	sll0016	sll0657	sll0828	sll0899	sll2010	slr0017	slr0191	slr0528	slr0534	slr0624	slr0646	slr0804	slr0827	slr0891	slr0938	slr1351	slr1423	slr1656	slr1708	slr1744	slr1746	slr1874	slr1910	slr1924	sll0083	sll0207	sll0379	sll0380	sll1213	sll1395	sll1457	sll1508	sll1535	sll1724	slr0015	slr0344
70	Cellular processes	sll0169	sll0202	sll0204	sll0288	sll0289	sll1463	sll1633	slr0072	slr0228	slr1267	slr1390	slr1604	slr2102	ssl0546	sll0720	sll1181	slr0950	slr1747	sll0057	sll0058	sll0170	sll0416	sll0430	sll0897	sll1384	sll1514	sll1666	sll1932	sll1933	sll1988	slr0086	slr0093	slr2075	slr2076	sll0755	sll1615	sll1980	sll1987	sll5104	slr1516	slr6037	ssr2784	sll0194	sll0533	sll0616	sll0716	sll1814	slr0063
71	Central intermediary metabolism	sll0220	sll0420	sll0643	sll1639	sll1750	slr1219	slr1256	slr1899	sll0290	sll1546	slr1622	sll0158	sll0726	sll0842	sll0945	sll1356	sll1393	sll1540	sll1566	sll1676	slr0237	slr0323	slr0518	slr0820	slr0897	slr1176	slr1334	slr1367	slr1830	slr1857	slr1943
72	Energy metabolism	sll0107	sll0171	sll0228	sll0370	sll0422	sll0573	sll0938	sll1077	sll1178	sll1234	sll1498	sll1561	sll1641	sll1682	sll1683	slr0090	slr0229	slr0293	slr0370	slr0657	slr0662	slr0879	slr1312	slr1705	slr1877	sll0018	sll0587	sll0593	sll0745	sll1196	sll1275	slr0329	slr0394	slr0752	slr0884	slr0943	slr0952	slr1124	slr1349	slr1945	sll0329	sll0807	sll1070	sll1479	sll1709	slr1734	slr1793	slr1843
73	Fatty acid, phospholipid and sterol metabolism	sll0053	sll0262	sll0330	sll0336	sll0418	sll0541	sll0728	sll1069	sll1085	sll1441	sll1522	sll1605	sll1655	slr0054	slr0089	slr0224	slr0384	slr0435	slr0574	slr0776	slr0886	slr1020	slr1051	slr1167	slr1332	slr1350	slr1369	slr1510	slr1511	slr1609	slr1672	slr1755	slr1993	slr1994	slr2023	slr2033	slr2089	slr2124	ssl2084
74	Photosynthesis and respiration	sll1321	sll1322	sll1323	sll1324	sll1325	sll1326	sll1327	slr1329	slr1330	ssl2615	sll0813	sll1899	slr1136	slr1137	slr1138	slr1379	slr1380	slr2082	slr2083	sll0934	sll1028	sll1029	sll1030	sll1031	sll1342	sll1525	slr0009	slr0012	slr0051	slr0436	slr0783	slr1347	slr1838	slr1839	sll1182	sll1316	sll1317	slr0342	slr0343	slr1185	sml0004	smr0003	smr0010	sll0026	sll0027	sll0223	sll0519	sll0520
75	Purines, pyrimidines, nucleosides, and nucleotides	sll0368	sll1035	sll1430	sll1776	sll1852	sll5107	slr6034	sll0070	sll0398	sll0421	sll0469	sll0509	sll0578	sll0757	sll0901	sll1056	sll1059	sll1815	sll1823	slr0213	slr0477	slr0520	slr0591	slr0597	slr0838	slr0861	slr1123	slr1159	slr1164	slr1226	slr1722	sll0144	sll0838	sll1018	sll1258	sll1443	sll1631	sll1635	slr0185	slr0406	slr1237	slr1418	slr1476
76	Regulatory functions	sll0030	sll0038	sll0039	sll0043	sll0094	sll0337	sll0396	sll0474	sll0485	sll0567	sll0594	sll0646	sll0649	sll0690	sll0750	sll0776	sll0782	sll0789	sll0790	sll0792	sll0797	sll0798	sll0921	sll0998	sll1003	sll1005	sll1124	sll1161	sll1205	sll1228	sll1229	sll1286	sll1291	sll1292	sll1296	sll1329	sll1330	sll1334	sll1353	sll1371	sll1383	sll1387	sll1392	sll1408	sll1423	sll1475	sll1544	sll1555
77	DNA replication, restriction, modification, recombination, and repair	sll0021	sll0270	sll0377	sll0459	sll0569	sll0613	sll0709	sll0729	sll0766	sll0848	sll0865	sll0876	sll0887	sll0896	sll1045	sll1143	sll1165	sll1209	sll1277	sll1354	sll1360	sll1366	sll1520	sll1537	sll1572	sll1629	sll1772	sll1854	sll1868	sll1941	sll2005	sll5122	sll5123	sll7103	sll7106	sll8006	sll8009	sll8049	slr0020	slr0214	slr0417	slr0446	slr0448	slr0451	slr0603	slr0707	slr0733	slr0790
78	Transcription	sll0320	sll1290	slr0080	slr0346	slr1129	slr1130	slr1646	sll0184	sll0271	sll0306	sll0687	sll0856	sll1043	sll1689	sll1787	sll1789	sll1818	sll2012	slr0083	slr0653	slr0743	slr1265	slr1469	slr1545	slr1564	slr1856	slr1859	slr1861	slr1912	ssr1600
79	Translation	sll0078	sll0179	sll0362	sll0454	sll0467	sll0495	sll0502	sll0817	sll0844	sll0927	sll1074	sll1198	sll1362	sll1425	sll1435	sll1553	sll1820	slr0033	slr0070	slr0120	slr0220	slr0357	slr0457	slr0557	slr0612	slr0638	slr0649	slr0713	slr0877	slr0922	slr0955	slr0958	slr0992	slr1031	slr1550	slr1560	slr1592	slr1673	slr1703	slr1720	slr1808	slr1884	ssr1720	sll0020	sll0055	sll0136	sll0195	sll0534
80	Transport and binding proteins	sll0064	sll0108	sll0142	sll0146	sll0182	sll0221	sll0224	sll0240	sll0273	sll0312	sll0374	sll0385	sll0415	sll0477	sll0484	sll0489	sll0507	sll0536	sll0537	sll0540	sll0556	sll0574	sll0575	sll0640	sll0671	sll0672	sll0679	sll0680	sll0681	sll0682	sll0683	sll0684	sll0689	sll0738	sll0739	sll0759	sll0764	sll0771	sll0778	sll0833	sll0834	sll0855	sll0895	sll0912	sll0993	sll1001	sll1017	sll1041
[truncated: 152 more columns]
