# Supplementary material for: Gene expression patterns of sulfur starvation in Synechocystis sp. PCC 6803
Source: BMC Genomics. 2008 Jul 21;9:344. doi: 10.1186/1471-2164-9-344 (PMC2491639; doi:10.1186/1471-2164-9-344)
Supplement: Additional File 3 — s_deprivation_genes. A complete list of genes significantly affected by S deprivation. A statistical significance threshold was set at 1% false discovery rate (FDR). Top ranking differentially expressed genes were selected based on one additional criterion: at least 50% change in mean transcript abundance in at least 1 time point along the time course. The genes were listed based on the order, from top to bottom, in the clustered heat-map shown in Figure 2. Functional sub-/categories, clustering, gene annotations and log2(ratio) values are listed. [file 1471-2164-9-344-S3.xls]

## Sheet: Sheet1
Array ID	CYORF	Name	Cluster	1hr	2hr	3hr	12hr	24hr	48hr	72hr	Cyano Category	Cyano Subcatogory	Product
2552	slr1224	malK	1	0.8952	0.4628	0.5082	0.178	-0.1202	0.4706	0.2289	Transport and binding proteins	Transport and binding proteins	ATP-binding protein of sugar ABC transporter
990	sll0943	-	1	0.6571	0.5815	0.4299	-0.1093	-0.1617	0.1861	0.06677	Unknown	Unknown	unknown protein
3061	slr1933	rfbC	1	0.718	0.7857	0.7941	0.1653	0.1573	-0.1006	-0.2422	Cell envelope	Surface polysaccharides, lipopolysaccharides and antigens	dTDP-4-dehydrorhamnose 3,5-epimerase
620	sll0398	dgt	1	0.7471	0.5922	0.767	0.2942	0.09955	0.07049	-0.02181	Purines, pyrimidines, nucleosides, and nucleotides	Purine ribonucleotide biosynthesis	deoxyguanosinetriphosphate triphosphohydrolase
3164	slr2080	-	1	0.5729	-0.02446	0.6951	-0.02347	0.01676	-0.4276	-0.06875	Hypothetical	Hypothetical	hypothetical protein
588	sll0336	accD	2	-0.03919	0.1394	0.5952	-0.02075	0.09059	-0.001874	0.0971	Fatty acid, phospholipid and sterol metabolism	Fatty acid, phospholipid and sterol metabolism	acetyl-CoA carboxylase beta subunit
1738	slr0022	-	2	-0.03742	0.02015	0.6745	0.06828	0.04441	0.4194	0.1191	Hypothetical	Hypothetical	hypothetical protein
1098	sll1129	todF	2	0.1795	0.03843	0.6949	-0.1979	-0.1172	0.1996	0.01741	Other categories	Other_other categories	2-hydroxy-6-oxohepta-2,4-dienoate hydrolase
3336	ssl3712	-	2	0.225	0.2052	0.7365	-0.0272	-0.1036	0.3156	0.1875	Hypothetical	Hypothetical	hypothetical protein
2109	slr0601	-	2	0.3938	0.389	0.8755	0.05888	0.04669	0.3387	0.3031	Unknown	Unknown	unknown protein
2717	slr1456	-	2	0.4911	0.3375	0.7781	0.331	0.1243	-0.1095	0.1303	Unknown	Unknown	type 4 pilin-like protein, or general secretion pathway protein G
713	sll0535	clpX	2	0.3002	0.197	0.5859	0.3778	-0.1288	-0.07764	0.2468	Translation	Degradation of proteins, peptides, and glycopeptides	ATP-dependent Clp protease ATPase subunit
3230	ssl0259	-	2	0.01928	0.4076	1.286	0.9231	-0.0152	0.01313	0.4425	Hypothetical	Hypothetical	hypothetical protein
2563	slr1236	-	3	0.1018	0.2026	0.3314	0.5204	0.5952	-0.1758	-0.3816	Hypothetical	Hypothetical	hypothetical protein
1961	slr0376	-	3	0.4256	0.7509	0.8537	1.414	0.7328	-0.7747	-1.698	Hypothetical	Hypothetical	hypothetical protein
1959	slr0373	-	3	-0.1769	1.332	0.8578	0.8925	-0.104	-0.6227	-1.148	Hypothetical	Hypothetical	hypothetical protein
2713	slr1452	sbpA	4	1.165	1.609	1.273	1.011	1.628	0.8809	0.1705	Transport and binding proteins	Transport and binding proteins	sulfate transport system substrate-binding protein
884	sll0788	-	4	1.127	0.8728	0.858	0.9859	0.721	0.5123	0.01588	Hypothetical	Hypothetical	hypothetical protein
2715	slr1454	cysW	4	0.4675	1.538	0.7655	0.8037	0.7108	0.5212	-0.09342	Transport and binding proteins	Transport and binding proteins	sulfate transport system permease protein
2716	slr1455	cysA	4	0.4994	0.8708	0.5595	0.76	0.5797	0.2368	-0.08089	Transport and binding proteins	Transport and binding proteins	sulfate transport system ATP-binding protein
2714	slr1453	cysT	4	0.2699	0.7584	0.4713	0.691	0.5266	0.4532	-0.02492	Transport and binding proteins	Transport and binding proteins	sulfate transport system permease protein
3406	ssr2439	-	4	1.325	2.115	0.8436	1.834	1.053	1.822	0.1777	Hypothetical	Hypothetical	hypothetical protein
2985	slr1841	-	4	1.017	0.6451	1.096	1.401	0.3754	0.5692	0.5757	Cell envelope	Membranes, lipoproteins, and porins	probable porin; major outer membrane protein
885	sll0789	-	4	0.4506	0.2455	0.2311	0.5858	0.1584	0.2372	0.1061	Regulatory functions	Regulatory functions	two-component response regulator OmpR subfamily
3296	ssl2501	-	4	0.05232	0.8278	1.074	1.353	1.402	0.9355	-0.0284	Unknown	Unknown	unknown protein
3241	ssl0453	nblA	4	-0.01333	0.4382	0.6691	1.049	0.5127	0.6266	0.01476	Photosynthesis and respiration	Phycobilisome	phycobilisome degradation protein NblA
1626	sll1869	cbaB	4	-0.01061	0.4287	1.114	0.9914	0.7021	0.9832	0.5457	Other categories	Other_other categories	probable dioxygenase, Rieske iron-sulfur component
3240	ssl0452	nblA	4	0.1312	0.3716	0.4432	0.9565	0.7334	0.8699	0.21	Photosynthesis and respiration	Phycobilisome	phycobilisome degradation protein NblA
1242	sll1338	-	4	-0.04303	0.1711	0.4912	0.8458	0.9908	0.9605	-0.08168	Unknown	Unknown	unknown protein
3270	ssl1533	-	5	-0.1617	0.04355	0.08967	1.087	0.2741	0.05364	0.3524	Unknown	Unknown	unknown protein
2934	slr1770	-	5	-0.1443	0.4228	0.2463	0.6372	-0.3235	0.03686	0.04538	Hypothetical	Hypothetical	hypothetical protein
2752	slr1511	fabH	6	0.1008	0.1705	0.638	0.7337	-0.01691	0.8587	1.055	Fatty acid, phospholipid and sterol metabolism	Fatty acid, phospholipid and sterol metabolism	3-oxoacyl-[acyl-carrier-protein] synthase III
1796	slr0109	-	6	0.1689	0.1254	0.4716	0.624	0.0454	0.8236	1.423	Unknown	Unknown	unknown protein
1061	sll1076	ziaA	6	0.2111	0.09292	0.9177	0.5128	0.03644	0.5871	0.8614	Transport and binding proteins	Transport and binding proteins	cation-transporting ATPase PacL
2448	slr1095	-	6	0.2195	0.4111	0.4668	0.2826	-0.07539	0.2994	0.6823	Hypothetical	Hypothetical	hypothetical protein
1119	sll1165	mutS	6	0.5423	0.3976	0.4859	0.2675	0.06894	0.154	0.6131	DNA replication, restriction, modification, recombination, and repair	DNA replication, restriction, modification, recombination, and repair	DNA mismatch repair protein
559	sll0284	-	7	0.1617	0.3432	0.09566	0.1971	0.5878	0.1145	0.1819	Hypothetical	Hypothetical	hypothetical protein
492	sll0185	-	7	0.1861	0.5709	0.605	0.8709	0.9299	0.2145	1	Hypothetical	Hypothetical	hypothetical protein
572	sll0306	rpoD	7	0.1304	0.04757	0.09526	0.1196	0.8437	-0.1974	0.2331	Transcription	RNA synthesis, modification, and DNA transcription	RNA polymerase group 2 sigma factor
2955	slr1798	pleD	7	-0.002564	0.06777	0.09499	0.175	1.113	0.1749	0.07395	Unknown	Unknown	unknown protein
3058	slr1930	-	7	0.02102	0.2654	0.3327	0.2004	0.772	0.3078	0.05882	Unknown	Unknown	type 4 pilin-like protein
2824	slr1614	-	7	-0.1836	0.206	0.08849	0.2743	0.7091	0.2238	0.04031	Hypothetical	Hypothetical	hypothetical protein
1771	slr0074	ycf24	7	0.03684	0.2754	0.1685	0.09237	1.086	0.7642	-0.3192	Transport and binding proteins	Transport and binding proteins	ABC transporter subunit
1846	slr0209	-	7	-0.2114	0.8474	-0.04158	0.09407	0.4978	0.198	-0.001639	Unknown	Unknown	unknown protein
3278	ssl1911	-	8	0.1517	0.1723	0.7606	-0.9967	0.7225	0.8363	0.03193	Hypothetical	Hypothetical	glutamine synthetase inactivating factor IF7
1373	sll1515	-	8	-0.06821	0.3971	0.9788	-2.241	-1.222	2.112	0.5311	Unknown	Unknown	glutamine synthetase inactivating factor IF17
3349	ssr0692	-	8	-0.545	-0.1674	0.05928	-0.9131	0.2365	0.3116	-0.8957	Hypothetical	Hypothetical	hypothetical protein
2533	slr1203	-	9	0.1433	0.3594	0.5808	0.2864	0.1353	1.757	1.612	Hypothetical	Hypothetical	hypothetical protein
959	sll0898	-	9	-0.05176	0.1198	0.1682	0.09754	-0.01356	0.6713	0.6231	Hypothetical	Hypothetical	hypothetical protein
516	sll0224	-	9	-0.0711	0.08825	0.2179	0.1287	0.0948	0.6863	0.7368	Transport and binding proteins	Transport and binding proteins	amino-acid ABC transporter binding protein
2285	slr0853	rimI	9	0.03734	0.1034	0.08829	0.1836	0.1632	0.7866	0.642	Translation	Ribosomal proteins: synthesis and modification	ribosomal-protein-alanine acetyltransferase
1808	slr0143	-	9	0.09059	0.3807	0.3701	0.4024	0.2562	1.088	1.091	Other categories	WD repeat proteins	WD-repeat protein, Hat protein, involved in the control of a high-affinity transport system for inorganic carbon
3071	slr1946	-	9	0.117	0.3195	0.4417	0.3248	0.09326	0.9088	1.074	Hypothetical	Hypothetical	hypothetical protein
2067	slr0537	-	9	0.1532	0.2823	0.4975	0.2953	0.153	1.149	1.508	Other categories	Other_other categories	putative sugar kinase
3415	ssr2781	-	9	0.02851	0.08208	0.2592	0.1608	0.1501	0.523	0.6665	Hypothetical	Hypothetical	hypothetical protein
3231	ssl0294	-	9	-0.1941	0.08386	0.3463	0.4041	0.2899	0.945	1.233	Hypothetical	Hypothetical	hypothetical protein
3009	slr1869	-	9	-0.09522	0.23	0.3126	0.338	0.2379	0.6016	1.242	Unknown	Unknown	unknown protein
2409	slr1041	-	9	0.1076	0.08429	0.1795	0.07647	0.1417	0.621	0.9314	Regulatory functions	Regulatory functions	two-component response regulator PatA subfamily
862	sll0761	-	9	-0.2021	0.07475	0.1375	0.4958	0.1649	0.6194	0.6488	Unknown	Unknown	unknown protein
949	sll0876	ruvA	9	0.06976	0.1173	0.2127	-0.2713	0.4478	0.6444	0.7867	DNA replication, restriction, modification, recombination, and repair	DNA replication, restriction, modification, recombination, and repair	Holliday junction DNA helicase RuvA
1177	sll1245	cytM	9	0.1502	0.03521	-0.01013	-0.1332	0.1915	0.7629	0.6622	Photosynthesis and respiration	Soluble electron carriers	cytochrome cM
1998	slr0436	ccmK	9	0.141	0.1444	0.1327	-0.06583	0.6188	1.124	0.8883	Photosynthesis and respiration	CO2 fixation	carbon dioxide concentrating mechanism protein CcmO
2000	slr0439	-	9	-0.01702	0.1528	0.6107	-0.02239	0.525	1.658	0.9374	Unknown	Unknown	unknown protein
1620	sll1863	-	9	-0.1012	0.1344	0.6334	0.1542	0.6498	1.644	1.029	Unknown	Unknown	unknown protein
1330	sll1459	-	9	0.2199	0.3808	0.1214	0.0214	0.4226	0.8154	0.4838	Other categories	Other_other categories	stationary-phase survival protein SurE homolog
1450	sll1621	-	9	0.1213	-0.2189	-0.04857	-0.5193	1.216	1.004	1.215	Other categories	Other_other categories	AhpC/TSA family protein
505	sll0208	-	9	-0.3152	-0.339	-0.1769	0.2357	0.2551	0.9967	0.4959	Hypothetical	Hypothetical	hypothetical protein
3320	ssl3364	-	9	-0.2775	-0.5062	-0.3052	0.3595	0.8392	0.7379	0.7864	Hypothetical	Hypothetical	CP12 polypeptide
2284	slr0852	-	9	0.1467	0.119	0.1461	0.2615	0.5358	0.6061	0.5417	Hypothetical	Hypothetical	hypothetical protein
933	sll0856	rpoE	9	-0.01535	0.1019	0.1327	0.2139	0.7464	0.5443	0.4327	Transcription	RNA synthesis, modification, and DNA transcription	RNA polymerase ECF-type (group 3) sigma-E factor
3272	ssl1633	-	9	-0.1908	0.0232	0.1907	0.531	2.081	1.933	0.5053	Hypothetical	Hypothetical	high light-inducible polypeptide HliC, CAB/ELIP/HLIP superfamily
1791	slr0103	-	10	-0.002939	0.001058	-0.004705	-0.04905	-0.2414	0.8354	0.7401	Unknown	Unknown	unknown protein
1682	sll1942	-	10	0.01274	0.05656	-0.05431	-0.1671	-0.3678	0.5976	0.8342	Unknown	Unknown	unknown protein
538	sll0257	-	10	0.0134	0.008934	0.07127	0.009935	-0.1472	0.4757	0.8712	Hypothetical	Hypothetical	hypothetical protein
1766	slr0067	-	10	-0.01398	0.06247	0.3188	0.1436	0.02477	1.116	1.355	Other categories	Drug and analog sensitivity	MRP protein homolog
1691	sll1958	hisC	10	-0.009775	0.141	0.3142	0.2205	-0.1233	1.011	1.454	Amino acid biosynthesis	Aromatic amino acid family	histidinol phosphate aminotransferase
2334	slr0918	map, pepM	10	-0.0005763	0.1221	0.1223	-0.01168	-0.05731	0.5789	0.7211	Translation	Protein modification and translation factors	methionine aminopeptidase
1010	sll1002	ycf22	10	-0.000186	0.1296	0.2561	0.07943	-0.1791	0.8719	1.065	Hypothetical	Hypothetical	hypothetical protein YCF22
2104	slr0596	-	10	-0.02949	0.0879	0.2913	0.2152	-0.2119	1.188	1.283	Hypothetical	Hypothetical	hypothetical protein
1679	sll1939	-	10	-0.0006487	0.0617	0.2273	0.1494	-0.0994	0.6549	0.6886	Unknown	Unknown	unknown protein
770	sll0623	-	10	-0.02792	0.07581	0.08623	0.1239	-0.1244	0.6115	0.5592	Unknown	Unknown	unknown protein
2477	slr1129	rne	10	-0.1793	0.001306	0.2053	0.06573	-0.02136	0.9989	0.9724	Transcription	Degradation of RNA	ribonuclease E
1721	sll2015	-	10	-0.08719	-0.02311	0.02032	0.1054	-0.09707	0.646	0.5252	Hypothetical	Hypothetical	hypothetical protein
1278	sll1386	-	10	0.116	0.105	0.02926	-0.473	-0.3399	1.155	0.6585	Hypothetical	Hypothetical	hypothetical protein
1095	sll1123	-	10	0.08038	0.07364	-0.241	-0.1198	-0.09057	0.6311	0.4158	Hypothetical	Hypothetical	hypothetical protein
2685	slr1415	-	10	0.4479	0.2023	0.2246	0.07195	-0.1699	0.8663	0.5085	Hypothetical	Hypothetical	hypothetical protein
1021	sll1021	-	10	0.1884	0.1059	0.1358	-0.1154	-0.01714	0.7406	0.5087	Hypothetical	Hypothetical	hypothetical protein
3357	ssr1176	-	11	1.129	0.5829	0.1828	-0.5645	-0.1613	-0.00922	0.0007565	Other categories	Transposon-related functions	putative transposase [ISY100v: 3095975 - 3096319, join 3097194 - 3097362, join 3098314 - 3098743]
1672	sll1930	-	11	0.7651	0.1623	-0.1564	-0.4252	-0.4074	0.2689	0.0003265	Other categories	Transposon-related functions	putative transposase [ISY100k: 605515 - 606460]
3247	ssl0546	minE	11	0.7665	0.0636	0.1243	0.2217	0.03091	0.05111	-0.006684	Cellular processes	Cell division	septum site-determining protein MinE
1462	sll1635	-	11	0.7374	0.06181	0.09289	-0.035	0.1634	0.2	0.09459	Purines, pyrimidines, nucleosides, and nucleotides	Pyrimidine ribonucleotide biosynthesis	Thy1 protein homolog
1027	sll1028	ccmK	12	-0.5058	-0.9263	-0.8407	-0.4527	-0.6359	-0.8574	-0.3343	Photosynthesis and respiration	CO2 fixation	carbon dioxide concentrating mechanism protein CcmK
1235	sll1326	atpA	12	-0.4387	-1.237	-1.113	-0.6343	-0.5436	-1.071	-0.6522	Photosynthesis and respiration	ATP synthase	ATP synthase alpha chain
1726	slr0009	rbcL	12	-0.837	-1.605	-1.237	-0.8455	-0.9415	-1.423	-1.016	Photosynthesis and respiration	CO2 fixation	ribulose bisphosphate carboxylase large subunit
1231	sll1322	atpI	12	-0.9335	-1.585	-1.307	-0.9017	-0.8259	-1.277	-0.8695	Photosynthesis and respiration	ATP synthase	ATP synthase A chain of CF(0)
3301	ssl2615	atpH	12	-0.8728	-1.163	-1.143	-0.787	-0.4964	-1.063	-0.923	Photosynthesis and respiration	ATP synthase	ATP synthase C chain of CF(0)
1587	sll1810	rpl6	12	-0.09174	-0.7697	-0.4803	-0.2572	-0.2568	-0.4743	-0.3905	Translation	Ribosomal proteins: synthesis and modification	50S ribosomal protein L6
1543	sll1746	rpl12	12	-0.486	-1.365	-1.117	-0.4632	-0.7186	-0.7071	-1.139	Translation	Ribosomal proteins: synthesis and modification	50S ribosomal protein L12
2127	slr0623	trxA	12	-0.3256	-0.797	-1.271	-0.186	-0.2187	-0.387	-0.5429	Biosynthesis of cofactors, prosthetic groups, and carriers	Thioredoxin, glutaredoxin, and glutathione	thioredoxin
2528	slr1198	-	12	-0.6004	-1.163	-0.9106	-0.1716	-0.2334	-0.6341	-0.7143	Other categories	Drug and analog sensitivity	antioxidant protein
1227	sll1317	petA	12	-0.409	-0.919	-0.7573	-0.2481	-0.209	-0.588	-0.5764	Photosynthesis and respiration	Cytochrome b6/f complex	apocytochrome f, component of cytochrome b6/f complex
2830	slr1622	ppa	12	-0.322	-0.6136	-0.502	-0.07715	-0.0402	-0.2679	-0.2092	Central intermediary metabolism	Phosphorus compounds	soluble inorganic pyrophosphatase
1585	sll1808	rpl5	12	-0.4783	-0.9598	-0.5749	-0.08726	-0.06414	-0.6144	-0.2478	Translation	Ribosomal proteins: synthesis and modification	50S ribosomal protein L5
2632	slr1329	atpB	12	-0.4883	-1.016	-0.7981	-0.1359	-0.133	-0.7333	-0.4272	Photosynthesis and respiration	ATP synthase	ATP synthase beta subunit
1234	sll1325	atpD	12	-0.6287	-1.068	-0.8792	-0.1794	-0.09327	-0.9981	-0.483	Photosynthesis and respiration	ATP synthase	ATP synthase delta chain of CF(1)
1230	sll1321	atp1	12	-0.8253	-1.493	-1.386	-0.2251	0.4033	-0.963	-0.9627	Photosynthesis and respiration	ATP synthase	hypothetical protein
3266	ssl1426	rpl35	12	-0.7156	-0.9104	-0.6677	0.1985	0.01346	-0.5913	-0.7061	Translation	Ribosomal proteins: synthesis and modification	50S ribosomal protein L35
1586	sll1809	rps8	12	-0.5422	-0.8648	-0.5957	0.05011	-0.1702	-0.4033	-0.6441	Translation	Ribosomal proteins: synthesis and modification	30S ribosomal protein S8
1584	sll1807	rpl24	12	-0.5087	-1.28	-0.8713	0.0217	-0.05965	-0.5374	-0.7323	Translation	Ribosomal proteins: synthesis and modification	50S ribosomal protein L24
1057	sll1070	tktA	12	-0.517	-0.6703	-0.5318	-0.06157	-0.2873	-0.377	-0.4192	Energy metabolism	Pentose phosphate pathway	transketolase
1079	sll1098	fus	12	-0.3269	-0.81	-0.5497	0.04384	-0.3046	-0.5081	-0.4942	Translation	Protein modification and translation factors	elongation factor EF-G
2925	slr1756	glnA	12	-0.3524	-0.4669	-0.6123	-0.03326	-0.086	-0.516	-0.5785	Amino acid biosynthesis	Glutamate family / Nitrogen assimilation	glutamate--ammonia ligase
1590	sll1813	rpl15	12	-0.3262	-0.6239	-0.3905	-0.03182	-0.02023	-0.6514	-0.4288	Translation	Ribosomal proteins: synthesis and modification	50S ribosomal protein L15
1541	sll1744	rpl1	12	-0.5155	-0.933	-0.7292	-0.08031	-0.04389	-0.9008	-0.8869	Translation	Ribosomal proteins: synthesis and modification	50S ribosomal protein L1
3290	ssl2245	-	12	-0.5953	-0.7376	-0.6301	0.01978	-0.04507	-0.7817	-0.4576	Unknown	Unknown	unknown protein
1591	sll1814	secY	12	-0.3943	-0.6115	-0.5293	-0.007186	-0.05594	-0.7346	-0.4212	Cellular processes	Protein and peptide secretion	preprotein translocase SecY subunit
1811	slr0146	-	12	-0.465	-0.7308	-0.6678	-0.2242	-0.1271	-0.8707	-0.4084	Hypothetical	Hypothetical	hypothetical protein
1814	slr0149	-	12	-0.4978	-0.927	-0.6777	0.01502	-0.4288	-1.131	-0.4088	Hypothetical	Hypothetical	hypothetical protein
1233	sll1324	atpF	12	-0.5074	-0.677	-0.7543	-0.06073	-0.4497	-0.6892	-0.3148	Photosynthesis and respiration	ATP synthase	ATP synthase B chain (subunit I) of CF(0)
701	sll0517	rbpA	12	-0.5187	-0.9365	-0.4829	0.5205	-0.6117	-0.4977	-1.022	Translation	Nucleoproteins	putative RNA binding protein
1936	slr0342	petB	12	-0.2711	-0.8894	-0.4891	-0.6478	-0.6685	-0.3406	-0.2976	Photosynthesis and respiration	Cytochrome b6/f complex	cytochrome b6
1260	sll1363	ilvC	12	-0.359	-0.7354	-0.5231	-0.4026	-0.4507	0.08594	-0.2328	Amino acid biosynthesis	Branched chain family	ketol-acid reductoisomerase
909	sll0822	-	12	-0.6203	-0.7352	-0.3649	-0.457	-0.3848	-0.2575	-0.6531	Hypothetical	Hypothetical	hypothetical protein
1812	slr0147	-	12	-0.474	-0.352	-0.4708	-0.00283	-0.722	-0.001262	-0.146	Hypothetical	Hypothetical	hypothetical protein
1080	sll1099	tufA	13	0.05357	-0.9508	-0.1841	-0.1182	-0.2624	-0.2272	-0.698	Translation	Protein modification and translation factors	elongation factor Tu
868	sll0767	rpl20	13	0.005753	-0.7744	-0.1011	0.06047	0.2138	-0.1631	-0.7212	Translation	Ribosomal proteins: synthesis and modification	50S ribosomal protein L20
3250	ssl0601	rps21	13	-0.3829	-0.793	-0.3307	0.2874	0.3678	-0.5076	-0.7081	Translation	Ribosomal proteins: synthesis and modification	30S ribosomal protein S21
1573	sll1789	rpoC2	13	-0.4542	-0.6256	-0.2208	-0.09871	0.09663	-0.4203	-0.5277	Transcription	RNA synthesis, modification, and DNA transcription	RNA polymerase beta prime subunit
1542	sll1745	rpl10	13	-0.3636	-1.086	-0.7454	-0.3568	0.3126	-0.7683	-1.2	Translation	Ribosomal proteins: synthesis and modification	50S ribosomal protein L10
1153	sll1214	-	13	-0.0853	-0.5272	-0.5275	-0.2211	0.1833	-0.5886	-0.4879	Hypothetical	Hypothetical	hypothetical protein YCF59
1599	sll1822	rps9	13	-0.3855	-0.7414	-0.543	-0.1075	0.3765	0.1834	-0.7987	Translation	Ribosomal proteins: synthesis and modification	30S ribosomal protein S9
1595	sll1818	rpoA	13	-0.677	-1.113	-0.8515	-0.1337	0.2305	0.3735	-0.6628	Transcription	RNA synthesis, modification, and DNA transcription	RNA polymerase alpha subunit
1594	sll1817	rps11	13	-0.6042	-0.9428	-0.4345	-0.1757	0.1789	0.4042	-0.6764	Translation	Ribosomal proteins: synthesis and modification	30S ribosomal protein S11
1596	sll1819	rpl17	13	-0.7378	-1.218	-0.5569	-0.08564	0.3224	-0.2382	-0.7194	Translation	Ribosomal proteins: synthesis and modification	50S ribosomal protein L17
1581	sll1804	rps3	13	-0.6207	-0.9037	-0.4927	-0.2824	0.1023	-0.1954	-0.7903	Translation	Ribosomal proteins: synthesis and modification	30S ribosomal protein S3
1597	sll1820	truA	13	-0.597	-0.6184	-0.3807	0.06973	0.07892	-0.09942	-0.5467	Translation	Aminoacyl tRNA synthetases and tRNA modification	tRNA pseudouridine synthase 1
3324	ssl3432	rps19	13	-0.5162	-0.6375	-0.5385	-0.03265	-0.09418	-0.07769	-0.4203	Translation	Ribosomal proteins: synthesis and modification	30S ribosomal protein S19
1589	sll1812	rps5	13	-0.5314	-0.6621	-0.4628	-0.002026	-0.09827	0.03434	-0.2591	Translation	Ribosomal proteins: synthesis and modification	30S ribosomal protein S5
1598	sll1821	rpl13	13	-0.6095	-1.024	-0.6884	-0.1119	0.1021	0.08449	-0.5277	Translation	Ribosomal proteins: synthesis and modification	50S ribosomal protein L13
1576	sll1799	rpl3	13	-0.4146	-1.151	-0.6857	-0.06496	-0.003162	0.1081	-0.5095	Translation	Ribosomal proteins: synthesis and modification	50S ribosomal protein L3
1578	sll1801	rpl23	13	-0.5132	-1.038	-0.5176	-0.1822	-0.1258	-0.07306	-0.584	Translation	Ribosomal proteins: synthesis and modification	50S ribosomal protein L23
3325	ssl3436	rpl29	13	-0.4058	-0.9989	-0.9019	-0.1886	0.02495	-0.2005	-0.7598	Translation	Ribosomal proteins: synthesis and modification	50S ribosomal protein L29
1579	sll1802	rpl2	13	-0.5459	-1.171	-0.986	-0.1731	0.1706	-0.2715	-0.6793	Translation	Ribosomal proteins: synthesis and modification	50S ribosomal protein L2
1580	sll1803	rpl22	13	-0.1783	-0.6456	-0.5088	-0.1882	-0.05249	-0.07826	-0.3584	Translation	Ribosomal proteins: synthesis and modification	50S ribosomal protein L22
1582	sll1805	rpl16	13	-0.5691	-0.993	-0.5532	-0.2899	-0.2098	-0.3971	-0.6403	Translation	Ribosomal proteins: synthesis and modification	50S ribosomal protein L16
1583	sll1806	rpl14	13	-0.6726	-1.259	-0.8514	-0.176	-0.05338	-0.3808	-0.821	Translation	Ribosomal proteins: synthesis and modification	50S ribosomal protein L14
1572	sll1787	rpoB	13	-0.3945	-0.7224	-0.4942	-0.0482	-0.1755	-0.2153	-0.4202	Transcription	RNA synthesis, modification, and DNA transcription	RNA polymerase beta subunit
1687	sll1951	-	14	-0.1347	-0.2659	-0.06028	0.3207	0.3752	-0.7658	-1.098	Unknown	Unknown	unknown protein
1507	sll1694	hofG	14	0.0153	0.1829	0.05954	1.105	0.3686	-1.217	-1.633	Cellular processes	Chemotaxis	pilin polypeptide PilA1
3367	ssr1480	-	14	-0.01832	-0.09316	0.0124	0.654	-0.03464	-0.5809	-0.3797	Translation	Nucleoproteins	putative RNA-binding protein
1960	slr0374	-	14	-0.8182	-0.2143	-0.1579	0.8729	0.2007	-0.245	-0.763	Hypothetical	Hypothetical	hypothetical protein
3417	ssr2799	rpl27	14	-0.3963	-0.3969	-0.1291	0.9365	0.2365	-0.3075	-0.1195	Translation	Ribosomal proteins: synthesis and modification	50S ribosomal protein L27
3327	ssl3441	infA	14	-0.4342	-0.3513	-0.1814	0.3921	0.3677	-0.5855	-0.2915	Translation	Protein modification and translation factors	initiation factor IF-1
3259	ssl1046	-	14	-0.3188	-0.2192	-0.2027	0.2699	-0.4118	-0.9114	-0.1721	Hypothetical	Hypothetical	hypothetical protein
1015	sll1009	frpC	14	-0.3227	-0.3826	-0.1311	0.8075	-0.6296	-0.5481	-0.227	Unknown	Unknown	unknown protein
2777	slr1546	-	15	-0.3257	-0.06861	0.04216	0.1064	-0.03291	-0.9448	-0.4875	Hypothetical	Hypothetical	hypothetical protein
2776	slr1545	rpoE	15	-0.4696	-0.1855	0.04614	0.2604	-0.3449	-2.111	-1.57	Transcription	RNA synthesis, modification, and DNA transcription	RNA polymerase ECF-type (group 3) sigma-E factor
1131	sll1184	ho1	15	-0.01946	0.03404	0.05747	-0.03563	-0.2661	-0.8471	-0.5075	Biosynthesis of cofactors, prosthetic groups, and carriers	Cobalamin, heme, phycobilin and porphyrin	heme oxygenase
3146	slr2051	cpcG	15	-0.06973	-0.1225	-0.1518	-0.4084	-0.05881	-1.119	-0.9994	Photosynthesis and respiration	Phycobilisome	phycobilisome rod-core linker polypeptide
1422	sll1578	cpcA	15	0.5099	-0.08445	-0.4138	-1.026	-0.6095	-2.869	-1.312	Photosynthesis and respiration	Phycobilisome	phycocyanin alpha subunit
3300	ssl2598	psbH	15	-0.2584	-0.304	-0.2685	-0.03436	-0.5389	-0.9347	-0.6869	Photosynthesis and respiration	Photosystem II	photosystem II PsbH protein
2702	slr1437	-	15	-0.143	-0.2282	-0.2857	0.02427	-0.2943	-0.6455	-0.4654	Unknown	Unknown	unknown protein
3223	smr0007	psbL	15	-0.321	-0.5093	-0.5538	-0.3282	-0.3925	-1.338	-0.861	Photosynthesis and respiration	Photosystem II	photosystem II PsbL protein
3221	smr0005	psaM	15	-0.8426	-0.8221	-0.9445	-0.4652	-1.11	-2.433	-1.559	Photosynthesis and respiration	Photosystem I	photosystem I subunit XII
3224	smr0008	psbJ	15	-0.1188	-0.4555	-0.2095	-0.07108	-0.3154	-0.5913	-0.5987	Photosynthesis and respiration	Photosystem II	photosystem II PsbJ protein
3248	ssl0563	psaC	15	-0.7085	-0.2434	-0.5272	-0.4424	-1.013	-2.369	-1.608	Photosynthesis and respiration	Photosystem I	photosystem I subunit VII
3211	sml0002	psbX	15	-0.07896	-0.08379	-0.1802	-0.0539	-0.2248	-0.6437	-0.4089	Photosynthesis and respiration	Photosystem II	photosystem II PsbX protein
3218	smr0001	psbT	15	-0.6219	-0.3251	-0.463	0.1514	-0.4424	-1.725	-1.343	Photosynthesis and respiration	Photosystem II	photosystem II PsbT protein
3219	smr0003	petM	15	-0.3073	-0.3549	-0.1476	-0.1186	0.01079	-0.9173	-0.2653	Photosynthesis and respiration	Cytochrome b6/f complex	cytochrome b6-f complex subunit PetM
3131	slr2032	ycf23	15	-0.2297	-0.4909	-0.1232	-0.07492	-0.142	-0.8045	-0.301	Hypothetical	Hypothetical	hypothetical protein YCF23
3210	sml0001	psbI	15	-0.2957	-0.587	-0.4276	-0.3791	-0.09012	-1.29	-0.4863	Photosynthesis and respiration	Photosystem II	photosystem II reaction center PsbI protein
896	sll0807	cfxE	15	-0.2035	-0.4009	-0.2535	-0.1833	-0.01663	-0.7828	-0.2643	Energy metabolism	Pentose phosphate pathway	pentose-5-phosphate-3-epimerase
3214	sml0005	psbK	15	-0.3909	-0.5384	-0.4303	-0.5674	-0.128	-1.231	-0.3526	Photosynthesis and respiration	Photosystem II	photosystem II PsbK protein
2510	slr1176	agp	15	-0.225	-0.3278	-0.19	-0.2991	-0.1203	-0.6746	-0.2893	Central intermediary metabolism	Polysaccharides and glycoproteins	glucose-1-phosphate adenylyltransferase
2004	slr0444	aroA	15	-0.04549	-0.096	0.1583	-0.1566	0.4799	-0.6362	-0.7828	Amino acid biosynthesis	Aromatic amino acid family	3-phosphoshikimate 1-carboxyvinyltransferase
1624	sll1867	psbA3	15	-0.005534	-0.1777	0.03166	-0.2982	0.322	-0.8477	-1.032	Photosynthesis and respiration	Photosystem II	photosystem II D1 protein
2343	slr0927	psbD2	16	0.1744	-0.3145	-0.6368	-1.137	-1.154	-0.824	-1.016	Photosynthesis and respiration	Photosystem II	photosystem II reaction center D2 protein
1421	sll1577	cpcB	16	0.08678	-0.6097	-0.3424	-1.901	-1.635	-1.923	-1.914	Photosynthesis and respiration	Phycobilisome	phycocyanin beta subunit
2621	slr1311	psbA2	16	0.2352	0.03354	-0.05733	-1.029	-0.7153	-0.3362	-1.161	Photosynthesis and respiration	Photosystem II	photosystem II D1 protein
929	sll0851	psbC	16	0.1604	-0.1447	-0.3098	-0.4664	-1.001	-0.8305	-1.158	Photosynthesis and respiration	Photosystem II	photosystem II CP43 protein
2204	slr0737	psaD	16	0.269	0.003694	0.02695	-0.7128	-1.151	-1.275	-1.124	Photosynthesis and respiration	Photosystem I	photosystem I subunit II
1824	slr0165	clpP	16	0.01332	-0.00445	-0.03157	-0.449	-0.8162	-0.7652	-0.9343	Translation	Degradation of proteins, peptides, and glycopeptides	ATP-dependent Clp protease proteolytic subunit
1423	sll1579	cpcC	16	0.3155	-0.04933	-0.1008	-0.5265	-0.8335	-0.8245	-0.5472	Photosynthesis and respiration	Phycobilisome	phycobilisome rod linker polypeptide
1099	sll1130	-	16	-0.1633	-0.4338	-0.6356	-0.5271	-0.6841	-0.3874	-0.4181	Unknown	Unknown	unknown protein
3097	slr1986	apcB	16	-0.1763	-1.016	-1.027	-1.364	-1.096	-1.219	-1.42	Photosynthesis and respiration	Phycobilisome	allophycocyanin beta subunit
928	sll0849	psbD	16	-0.2218	-0.648	-0.6029	-0.8296	-1	-1.07	-1.017	Photosynthesis and respiration	Photosystem II	photosystem II reaction center D2 protein
1932	slr0335	apcE	16	-0.03366	-0.7133	-0.5809	-0.864	-0.9951	-0.9396	-0.5715	Photosynthesis and respiration	Phycobilisome	phycobilisome core-membrane linker polypeptide
2719	slr1459	apcF	16	-0.4145	-0.3803	-0.9466	-0.9268	-1.065	-0.9357	-0.406	Photosynthesis and respiration	Phycobilisome	phycobilisome core component
2311	slr0888	-	16	-0.1476	-0.197	-0.3819	-0.4097	-0.7774	-0.5041	-0.1955	Hypothetical	Hypothetical	hypothetical protein
1937	slr0343	petD	16	-0.2795	-0.6538	-0.9754	-0.7331	-0.6681	-1.165	-0.9999	Photosynthesis and respiration	Cytochrome b6/f complex	cytochrome b6-f complex subunit 4
1728	slr0012	rbcS	16	-0.2889	-0.5227	-0.5238	-0.3256	-0.3479	-0.662	-0.5357	Photosynthesis and respiration	CO2 fixation	ribulose bisphosphate carboxylase small subunit
3153	slr2067	apcA	16	-0.09141	-1.2	-1.29	-1.408	-0.7361	-1.54	-1.2	Photosynthesis and respiration	Phycobilisome	allophycocyanin alpha subunit
3157	slr2073	-	16	-0.2059	-0.5225	-0.203	-0.5633	-0.318	-0.5468	-0.7176	Hypothetical	Hypothetical	hypothetical protein YCF50
3443	ssr3451	psbE	16	-0.3816	-0.6085	-0.6187	-0.4283	-0.6754	-1.36	-0.5297	Photosynthesis and respiration	Photosystem II	cytochrome b559 alpha subunit
3244	ssl0483	-	16	-0.3518	-0.4081	-0.3741	-0.1842	-0.6257	-1.035	-0.4734	Hypothetical	Hypothetical	hypothetical protein
1464	sll1638	-	16	-0.2148	-0.6384	-0.6319	-0.2526	-0.628	-0.9095	-0.4745	Hypothetical	Hypothetical	hypothetical protein
3222	smr0006	psbF	16	-0.5607	-0.5567	-0.7329	-0.4181	-0.5536	-1.133	-0.6432	Photosynthesis and respiration	Photosystem II	cytochrome b559 b subunit
611	sll0381	-	16	-0.6014	-0.7451	-0.5053	-0.3663	-0.4462	-1.116	-0.4201	Hypothetical	Hypothetical	hypothetical protein
1727	slr0011	rbcX	16	-0.05162	-1.19	-1.14	-0.8986	-0.9956	-1.84	-1.443	Hypothetical	Hypothetical	possible Rubisco chaperonin
539	sll0258	psbV	16	-0.001433	-0.5857	-0.645	-0.4842	-0.6774	-1.281	-1.092	Photosynthesis and respiration	Photosystem II	cytochrome c550
500	sll0199	petE	16	0.1944	-0.4457	-0.326	-0.4682	-0.7868	-0.9899	-0.7815	Photosynthesis and respiration	Soluble electron carriers	plastocyanin
3439	ssr3383	apcC	16	-0.3949	-1.033	-0.9832	-1.114	-1.699	-2.092	-0.9987	Photosynthesis and respiration	Phycobilisome	phycobilisome small core linker polypeptide
907	sll0819	psaF	16	-0.1633	-0.6762	-0.9935	-1.452	-1.563	-2.194	-1.52	Photosynthesis and respiration	Photosystem I	photosystem I reaction center subunit III precursor (PSI-F), plastocyanin (cyt c553) docking protein
2980	slr1835	psaB	16	-0.08605	-0.476	-0.4568	-0.6933	-1.502	-1.552	-1.22	Photosynthesis and respiration	Photosystem I	P700 apoprotein subunit Ib
2837	slr1634	-	16	-0.03383	-0.4129	-0.5778	-0.8986	-1.511	-2.285	-1.394	Hypothetical	Hypothetical	hypothetical protein
2326	slr0906	psbB	16	-0.2161	-0.1951	-0.1369	-0.6557	-0.9838	-1.066	-0.8198	Photosynthesis and respiration	Photosystem II	photosystem II core light harvesting protein
3217	sml0008	psaJ	16	-0.115	-0.07375	-0.5368	-0.5952	-0.8767	-1.564	-1.221	Photosynthesis and respiration	Photosystem I	photosystem I subunit IX
3228	ssl0020	petF	16	-0.3211	-0.3569	-0.3558	-0.5279	-0.796	-1.293	-1.038	Photosynthesis and respiration	Soluble electron carriers	ferredoxin I, essential for growth
2979	slr1834	psaA	16	-0.2442	-0.5502	-0.9885	-0.7195	-1.831	-1.5	-1.33	Photosynthesis and respiration	Photosystem I	P700 apoprotein subunit Ia
644	sll0427	psbO	16	-0.01844	-0.324	-0.3714	-0.2878	-0.772	-0.5722	-0.6247	Photosynthesis and respiration	Photosystem II	photosystem II manganese-stabilizing polypeptide
993	sll0947	lrtA	16	-0.1155	-0.4124	-0.269	-0.2091	-0.8136	-0.4406	-0.594	Other categories	Adaptations and atypical conditions	light repressed protein A homolog
2852	slr1655	psaL	16	-0.6341	-0.3668	-0.5865	-0.471	-1.346	-1.255	-1.2	Photosynthesis and respiration	Photosystem I	photosystem I subunit XI
1454	sll1626	lexA	16	-0.2238	-0.4864	-0.2048	-0.2997	-0.807	-0.53	-0.2571	Regulatory functions	Regulatory functions	LexA repressor
2815	slr1601	-	16	-0.3198	-0.2024	-0.08099	-0.1264	-1.05	-1.03	-0.5354	Hypothetical	Hypothetical	hypothetical protein
720	sll0543	-	16	-0.1294	-0.215	-0.08789	-0.00322	-0.756	-0.5551	-0.3377	Hypothetical	Hypothetical	hypothetical protein
1518	sll1712	-	16	-0.1433	-0.6186	-0.2035	0.08019	-0.7855	-1.047	-0.4295	Translation	Nucleoproteins	DNA binding protein HU
3316	ssl3093	cpcD	17	0.4617	0.2217	-0.08068	-0.2345	-0.6387	-0.2337	-0.4004	Photosynthesis and respiration	Phycobilisome	phycobilisome small rod linker polypeptide
2007	slr0447	amiC	17	0.3315	0.246	0.2085	0.2557	-0.4604	-0.6924	-0.4162	Transport and binding proteins	Transport and binding proteins	periplasmic protein, ABC-type urea transport system substrate-binding protein
1571	sll1786	-	18	-0.04282	-0.2616	-0.4506	-0.3283	-0.06083	0.666	-0.06025	Other categories	Other_other categories	putative deoxyribonuclease, tatD homolog
394	sll0018	cbbA	18	-0.1016	-0.523	-0.6666	-0.7792	-0.3809	0.1367	0.09671	Energy metabolism	Glycolysis	fructose-bisphosphate aldolase, class II
2786	slr1562	grxC	18	-0.7208	-0.6278	-0.3818	0.0304	-0.1585	0.8063	0.527	Biosynthesis of cofactors, prosthetic groups, and carriers	Thioredoxin, glutaredoxin, and glutathione	glutaredoxin
767	sll0617	im30	18	-0.1683	-0.492	-0.4596	0.02378	-0.03116	0.6157	0.6564	Hypothetical	Hypothetical	plasma membrane protein essential for thylakoid formation
3346	ssr0482	rps16	19	-0.217	-0.6749	-0.3305	-0.254	0.2989	0.2369	0.04353	Translation	Ribosomal proteins: synthesis and modification	30S ribosomal protein S16
2976	slr1828	petF	19	-0.1915	-0.6572	-0.6222	0.1139	0.1433	-0.05791	0.2099	Photosynthesis and respiration	Soluble electron carriers	ferredoxin, petF-like protein
3326	ssl3437	rps17	19	-0.6169	-0.9772	-0.688	0.04335	0.1049	-0.1516	-0.1613	Translation	Ribosomal proteins: synthesis and modification	30S ribosomal protein S17
3096	slr1984	rps1	19	-0.3973	-0.7399	-0.3918	0.2441	0.2883	-0.1506	-0.2309	Translation	Ribosomal proteins: synthesis and modification	nucleic acid-binding protein, 30S ribosomal protein S1 homolog
1823	slr0164	clpP	19	-0.6779	-0.3921	-0.4072	0.09955	0.2787	0.1087	-0.1176	Translation	Degradation of proteins, peptides, and glycopeptides	ATP-dependent Clp protease proteolytic subunit
2518	slr1185	petC	19	-0.4353	-0.6215	-0.5608	0.05373	0.609	0.02935	-0.03465	Photosynthesis and respiration	Cytochrome b6/f complex	cytochrome b6-f complex alternative iron-sulfur subunit (Rieske iron sulfur protein)
3328	ssl3445	rpl31	19	-0.4224	-0.8437	-0.5917	0.2687	0.7612	0.1481	-0.6845	Translation	Ribosomal proteins: synthesis and modification	50S ribosomal protein L31
3215	sml0006	rpl36	19	-0.5735	-0.8368	-0.4101	0.4176	0.8897	0.5506	-0.2787	Translation	Ribosomal proteins: synthesis and modification	50S ribosomal protein L36
3319	ssl3335	secE	19	-0.6748	-0.7464	-0.3983	0.353	0.2966	0.631	-0.1008	Cellular processes	Protein and peptide secretion	preprotein translocase SecE subunit
3434	ssr3189	-	19	-0.907	-0.9289	-0.6854	0.248	0.4784	0.4715	-0.3604	Hypothetical	Hypothetical	hypothetical protein
1593	sll1816	rps13	19	-0.5853	-0.7956	-0.4369	0.0399	0.2861	0.3471	-0.2898	Translation	Ribosomal proteins: synthesis and modification	30S ribosomal protein S13
3159	slr2075	groES	20	-0.5993	-0.6101	-0.3171	-0.03849	0.634	1.225	0.215	Cellular processes	Chaperones	10kD chaperonin
3054	slr1926	-	20	-0.478	-0.4964	-0.3541	0.2818	0.717	0.7617	0.194	Hypothetical	Hypothetical	hypothetical protein
3289	ssl2233	rps20	20	-0.4051	-0.2934	0.05413	0.2007	0.6482	1.182	-0.1655	Translation	Ribosomal proteins: synthesis and modification	30S ribosomal protein S20
2131	slr0628	rps14	20	-0.1208	-0.4788	-0.787	0.2634	0.496	0.7034	-0.03735	Translation	Ribosomal proteins: synthesis and modification	30S ribosomal protein S14
1601	sll1824	-	20	-0.02335	-0.3634	-0.1656	0.4718	0.1472	0.7059	-0.2631	Translation	Ribosomal proteins: synthesis and modification	50S ribosomal protein L25
