# Supplementary material for: Gene expression patterns of sulfur starvation in Synechocystis sp. PCC 6803
Source: BMC Genomics. 2008 Jul 21;9:344. doi: 10.1186/1471-2164-9-344 (PMC2491639; doi:10.1186/1471-2164-9-344)
Supplement: Additional File 5 — synecho_oligo_sequences. This file contains all of the array oligo probe sequences (sheet 1), including 3064 for Synechocystis ORFs, 13 for E. coli K-12 ORF controls, and 3 for Synechocystis rRNA controls. 104 genes that we failed to design oligo-probes for, and that were excluded from our microarray platform, are listed in sheet 2. [file 1471-2164-9-344-S5.xls]

## Sheet: oligos on array
Locus	Name	Designed oligomer sequence
sgl0001	-	AATTAACCTACACTGGTGAAAAAATAAGTCTACTTCCCTGGATCGGGGAAGAGGTAACGGATGATGCCCG
sgl0002	-	TCCTGTCCTCAACACCCTTTTTTTAGCGGCCCTGGTGATGCTAGTGCTTGTTAGTGGTGGCATTCTCTAC
sll0002	ponA	AATCTCGACCAACGTAAACCCAGCATTAAAGCCGAACCCATTAAGCGTCGGGTCAAAACCCTTGCTCCTC
sll0005	-	CCATCAAACCAAAACGATCAAAGTTGTGCCTCAACCCGCCATCGCTCAACAGGAGGAAACTTGGCAGCAT
sll0006	aspC	CCACCATGTACCTTTGGGTTCCCTGTCCCGTGGGTATGAGTTCCACTGATTTTGCCTTAACGGTTCTAGA
sll0007	-	ATGCGCTGGCAAAACTTGCCTTTAGATAATGGTGGCGAAATAGCAGACCGGTTTGATCGGGCCCCGGATT
sll0008	-	GGAAGTAACTCTGCTATGGCAAGGAGATGGCGAATATCAAGTTCGAGCCCGGGTGGTTTACCCAGATGAA
sll0016	mltA	AGTCGTTTTATCCCCCGCAATAATCGTCTAATTTTCTTTAAGGAAACCTCCGCCAGCACCCCCGCCAAGG
sll0017	hemL	GATTCCCCTGGGGTGCCCAGTAACACAACTAAAGCAACATTGACTGCTCCTTATAACGATCTAGAGGCGG
sll0018	cbbA	GTGATGATGGACGGTTCCTTGGAAGCTGACGCCAAGACCCCCGCTAGCTTTGAGTACAACGTTAATGTAA
sll0019	-	GCCTGATATGCGTTTGCCGTTGCTCTATGCCCTATCTTGGCCAGAAAGAATTTACACCGACTGGGAACCT
sll0020	clpC	GGTTTGGGCTTTGACTTTGCCGATGACCAAGCGGAGTCTCAGTACAATCGCATTCGTTCCTTGGTGAATG
sll0021	-	TGCCCGCTCGCCCCTTTAAAACCATTAAAGTAGATGTGACGGAAGCGACGGATCCCCAAGGGGAATTATT
sll0022	-	CTACCACACGAGCGGTTATCGTCCGGTTTTTGGCGGAGCTTACTTTTACCCCTACGGCAATAATTACACC
sll0023	-	GGTAGTTGGGTTATTGATGACGTTGCCGCTGGTATTATTTTGCGGGGAGATACGGCTCGTATTACAGGGC
sll0024	-	CACCATTGTTAGCACCCTAGTCTTTGACGAATTGGGGTCTATGTTTTCTTACCGTCGGGATTTACGGGAA
sll0026	ndhF	TGGTTTTCCCTCAGCGGTCAATGGATGGCGATCAGGCAGTTTTGGTCCAGTTGGTTGTCCCTAATTCTTC
sll0027	ndhD	CCCTGCTGTTTCTGTTGGTGGGGGTAGTGTATAAAAAAACCGGCAGTCGGGACGTGGATAAATTGCAAGG
sll0030	cmpR	ATATCCGCCACTTTTTAGAAAATCCCCTCGTGGTAATTGCGTCTCGCCAGCACCCATTAGTCAAGGAAAA
sll0031	-	CAGTTGGCCGGGGGCACCAATTGCCACACTATCACCAAGTTAAGCTCCCAAGACTTTTCTGTTCACCAAT
sll0033	-	CTATATTGCGTTGGCGATAGTACTTTTCCAGGCCAGGGTTTGAACGCCGTCGCTTTTTCTGGTTTTGCCT
sll0034	-	TGCCCTATGAAGAGGCTCCCCTGGGGGAGTTGAAAAATATTACCCCCGACGGCCGTTTAAAGTTACGCCA
sll0036	-	CCCGTGGCAGGCCAGGGCAATGTGGAGCGGGAGCTAGATTTAATCAAAGAGCATTTACAGTCGGAAATTA
sll0037	-	GTAGAAACCTGTTTCATTGGCATTAGCCATCCCCGCTTAGAAGAAGGGTTCCGTCGGGCGAGGTTATATC
sll0038	-	TACGCCAGGATAATTTGCTTTCCACTAGGCTGGTGCTGATTGACGCGGATCAGATGATTGCGGAATCCCA
sll0039	-	GTCGAGAATTGAAAGACAAAGACCGGACTAAAAGTATTCCAATAATCCTCTGTTCCACTAAGGCCACGGA
sll0040	-	GGTAATGTATGTGGTATTGGATGCCCAAGCTATTGTGGGTCGTCTGATGACTACTCCCCGGGCTGCCTCC
sll0041	-	CCAGATTGCGGATAAAAACTCCAGTGAAGCGAGTGGGGTATCTGCCACCTTTAAGGAACTGTTGGCAGTG
sll0042	tar	TGCTGTCTGGGCAAATTAGCCAGGGACAAGCGGAGAGTCTGCAAACCATGCGTAGTGTGAGGGCTACCAT
sll0043	-	TAATTAAACCCTTTTCGTCTCTGCTACCGGCCCCTTCCTACCTTTATGGGGCTACTATCCTGGCAGATGG
sll0044	-	GTGGACCTATATCGCCGCTTTTTTGGGGTGCCCCAGCCCCCGACGACGTCAACGAAACAGTATTTCATTT
sll0045	sps	CCCTTTCCGTCGTCGTGGCTAACCGTCACCATGAGGAACTTTCTAATCTAGGGGAGATCGAACCGATTTA
sll0047	-	CGCACTCAATTTAGAACCTATTTTTCAGTTGACTTTTTTGGGCCTGATTGTTCTTGCTGGGCCGGCGGTG
sll0048	-	TTACGGAGTTAAGCGAGGGGATGTGTTCCATTGGCCCGATTCCTTTTGCTCCCGCATGGTGAGGGGAGAA
sll0051	-	CTCTTTGACGACAGTAACATCAGTAAAGACTTGGAAAAACCTTACCCCGAAAGACTGCTGGCACCGGAGC
sll0053	accC	GAGTCCGCATTGATTCCCACGTTTACACCGACTATGAAATCCCTCCCTACTACGATTCCCTGATCGGCAA
sll0055	-	CCGCAGATCTACAAAAATCAGCCCAAACTTACCTGTCCCCCACTGCCTACGGCAAGGTTATTGCTTTACC
sll0057	grpE	TGAGCGGGCCCGCACCCAGATCAAGCCCAACTCCGACGGGGAAAATCAGATCCACAAAAGTTATCAGGGG
sll0058	dnaK	GGGATGGATTATGTGGAAACTGCTCCAGTGTACGGTCTAGATGACGGGGAGGAATTTGACTTTGACGCTG
sll0060	-	TGGCCAAGCCACCGTGGCGGCGTTGCTAGGGGTTAGTTTAATCATTTCTCTAAGCATTTTTCAAGTGCCC
sll0062	-	CCGCCGAACTTTTTTTTGAGAGTATGAATTTGATTACCTGGTTAGCTGATTTTTCCCGAGGCCACTGCGT
sll0063	-	GGAGCAATCCGCAGCATGAAGCCCTTGGTGCCAGCCCCAGACCATAATCAAGACCCTTTGTACTTTAAAA
sll0064	-	TTGCATTCTGCCCCAGGGGGACGGAGACTGGAAACGCTTTGTGGATGAAGTAATTTCTAGCACGGAAAAC
sll0065	ilvN	CGAACAACTGACCAAGCAACTCTACAAGTTGGTTAACGTAATTAAAGTACAGGACATCACCGAAACTCCC
sll0066	-	GCCCTATGGCAGAGGGCCCAAAAACTTTCCTTCCGACGACTGTGGATTTACGATCTAAAAGGGGATCTCA
sll0067	gst	ATACGGTGCCCCCCAAAGTCGAGCCTCCATCATTCAGTGGTACTTAGAAGAATTATCCCTGCCCTACGAA
sll0068	-	CTGAAGATCGGGTCCGTCAGGATGGAACCCAGGCTTTGATCAAAATTGTGCCCCGTAAGTTATTACCCAC
sll0069	-	TAATTCTTTGCACCTCCGGCAACCTAGCCATTACCCAGGCGGTGCTCCATCAGATTGACCGAGATATCCA
sll0070	purU	ATTAATATTCACCACTCTTTTTTACCGGCTTTTCCCGGCGCTAATCCCTACCATCGTGCCCATGAGCGGG
sll0071	-	TGTAACGTAAAAGTAATTGACAGTTACGTAGAAGATTTAACGGGAATATTTAACCGGGCTAAAGTTTATC
sll0072	-	CCAGCCCAAAAGCTTTTACCCCTCACTAAACCCATCGCGACCCTACTTCAACAATGGCAAGTGGAGGTGA
sll0078	thrS	GCAAAAAATCCCGGTTATGGCGGTAATTGGAGCGAAGGAAGTGGAAGCTAATGCCCTCAATATCCGCACC
sll0080	argC	AAGTTAACATGCTCCTAGCAGAAGCAGAAGGATCTTTGGGGGCCTACGGAGTAGCTAAACACCGCCATAC
sll0082	-	ACTTTGTTTATACCTGCTTCCCGTAGTGGGCATATTACCGTCCCTCTGGCAGTTACGCCAACCAGACCAA
sll0083	gmhA	ATTTGCTGACTATCCCCTCTTCGTCGCCGACAAAAACACTCCCTGCATCCAAGAAGTGCATTTGATGACC
sll0084	hisB	ACCACGGTGACGTGGCGGCGGTCCATACCAAAATCCGACAAGAGTACGGCAAAGAGGGAGTAAAGTTCAC
sll0085	-	GAAGTTGTACCTTTATTTACAGAAGCTGATCCCATTCTTTGCTGGTGGCCCGGTGCCCCTCGGGAAGAAA
sll0086	-	AGACTTCCGTACGTTTGGTGACCAACCCAGAAAAGATGGTGTTGAAGGAATCATTGCGGGCCCATGCCTA
sll0088	-	ACCGTTTGTGGCCATGAGTTGGAAATGTTTGCCGCTATTCTGCCGGACTGTGCCATCGAAAGAACCCATT
sll0094	-	GCAACTCAATGGTAAAATCAGCGTTGTGGGAAAGCCCTCCTGCCAGCCAGGCCAGACCGTAATAACTTTT
sll0095	-	TGGGTTTCGGCTTAGCGGGACTATTTGGCCTCTTTTTACTGCGGTCTTTGATCAAGTTGGCCGTGCAAGA
sll0096	-	CGCCTTCCAGTTGATGCATAGCAAATTTGAGTACGACGGTGGGCTAAATCCCAGCTTTTCCCCGGGTATA
sll0098	-	CTTCGTTTGGCAGATGGGTTGATTATTGAAACGGTGGGCATTCCCAGCAGTAAGCGTTTAACGGTGTGCG
sll0099	cbiE	AACTGACCCGCTTTGATCCCCTCAATCCGATTTATTTACTCACTGCGGGGAGGAACTCCATGGGAAACGA
sll0100	ama	TTTGCACCATCCTCGCTTTGAAGCCGATGAAGCAGCAATTTTAACGGGGGTTGTCACCCTCAGCTATGCT
sll0101	-	TCCGCGGAATTTTGAACGATGAAGCAGACTTTATGGTTTGGTCGGGTTTAGTGGAGTTGATGCACCGTGA
sll0102	-	TGCAGGCAGTGCAGTCTTTAGAACAGGTGGAACCTTTTGGTTTAGTTAGTTACCAAGGGGAAGGGGCGGT
sll0103	-	GACTTCAATCCGGGGAAGATTTATCCGAAGGCGATCGCAAAAAGACCCGCATGGTCAGCAAAACCACTCT
sll0107	eda	AAACCATTGCTCACCTGCGTCATCAATTTCCCCATTGTGCCATTGGTACGGGTACAGTCCTCTCTCAGGA
sll0108	amt1	TGGCGATCGGTGCTTTCACCGCTATCTTCAGCTTCGTTGTTTGGGCTATCCTCAAGCAAACTATGGGCAT
sll0109	aroH	TCCATGTCAACAGCCAAAGTCCCCAGTCTGAGATGTACCACGCTTATTTACGGCAAGCTCGCAGTTTACG
sll0135	-	ACAGTATGCGGTGCTAACTCCCCCGGACAAGTTTCCTGCCGCCACCTACGAAAAGTTATCTTTGCTTTTG
sll0136	pepP	GATGCGGCAGTGTCCGTGATTGTGGATGGTCTGATGGATTTGGGTCTACTGGTGGGAAATAAGGAGGAAA
sll0141	-	GTATCGGAGTTGCAACTGGCCCAAATTGCCCTACAGCAAAAGGTCAACGTCAAGCTAGATGCGTTTCCTG
sll0142	-	GAGCAATGAACAGTTACAGTCTTCCCTGGTGATTTTAGGGGGCTTGGCGGCGTTTCTCGTCTTTGTGGTT
sll0144	pyrH	CGGTAACATTGTACGGGCCATCAAAGGCGAAGCAGTCGGTACGTTAGTTGGAGAAAATTGTGAAGTTAGC
sll0145	frr	GGTTTAACCCCCAACAACGATGGTAAAGTCATTCGTCTGAATATACCTCCTCTGACAGCGGAGCGACGCA
sll0146	-	TAGGGATGGGATTGGCCATGGCGTTGGGTTTGCTCATTGGCACCTCTACCCTCAGATTAAGGGAAGATTA
sll0147	-	CCGACGGGGAAACAATTGCCGCCCCAACAGGTTAATGCCATGCTCAATACTTTCTTTGGTCTATTGGCAG
sll0148	-	ACGGTGGCCCCAGTCCCTGACGATATGATTTTACTATCCACCGCCGATTGGTTAAGTCTGCCCATTATGT
sll0149	-	TTAGTGCATAGTCTCCGTTCCTCCCCGATGGTTCATTACCAAGCCAGTGAATTTCGGCAAAAGGGGGATG
sll0154	-	AGAGAAATCCCCCTTCTGCCCCGGTGTTGAAAAAATATGCCGCCGAAAATTCCCATCCCGTTTACCTGGA
sll0156	-	TTGAAATGGGGGAAAGTCTATTGTTAATGGCTTCTAGCGACAACTATGTGGGCAACAGTCTGTGCTTAGT
sll0157	-	ATCGTCCCCACCTCTGGAGCCGCAGAATTGAACTATAGCGGTTTACTAACTAAAGTTTTACGTTTAGACG
sll0158	glgB	GCCCGACAGTACGGCGGCAGTAACATGGGCAATTTAGGTGGAAAATGGACAGAAGAATGGTCTTTCCATG
sll0160	-	AGTGCCAAAGTTGGTGGCATTGCCCTCTGGCGATCAATGGTGAGTTGGGGCCGCAGAGCTAAAGATAATC
sll0162	-	AGCTACCTTACTGCGTCAGGGCAATCAGGTGTGGGGACAAAGGGTGGGGACAGAACAACGGATTAGCCAA
sll0163	-	AAACGGTAGCGGTACTATACGGCCATCAAGGTTTGGTGGGTACTGTGGATTGGAGTCCTGACGGACAAAT
sll0166	hemD	ATTGGGTCGGGTGGACATTGAAGCAACGGAGTACACCCTAGAAGGCCTAACCGGGGCCATTACTAATTAT
sll0167	-	TGGACTGTAATCAGCTTTCCATCACGGAGGGGGACGGCACTATTAATTTCCACTACGACGATGGCGATGT
sll0168	-	GGGTCGAGATTGGGAGTTCGACGAAGTGGTGTGGGTAGCCCTGGGGAGACTATTGCTGTTTTTTCTTAAT
sll0169	-	TAGGTAATCAACAGCAGAAGGGCTCCGCCACCAAAGATGACTTGACTGTGCGCTATCAGCTAGTACGACA
sll0170	dnaK	AAACGGTGATGCCGGAACTACAACAGGTTCTCTACAGCATTGGTTCCAATATGTACCAACAGGCTGGAGC
sll0171	gcvT	ACAACGCCCCTGGAAGCAGGTTTGGGTTGGTTGGTACACCTTGATAGTAAAGGGGATTTCATTGGTCGTG
sll0172	-	AATTTTTATGATCTGCGCTGTATTATTTGCTGGTACAGCCGCCGCCGAAACCTGTGCACCACTTCCTCCC
sll0173	-	CCCAAAATAAGAGTTGGGATTCTTATAAACTGCCAGGCTTAGGGCCCCGGGGCTATTCGACCTATGTGGA
sll0174	-	GACATCTCCCGAGGTAACAGGTTTTATGCTCGCCCACAAATTTCCAGTTGGGGCAGGAATTCGCAACCAG
sll0175	-	ATTAAACGGGGAGATGATTTCCAAAGCATTAACACCGTTGGCCTTTACCCTGCTGGGGAAGGGGCTGGTT
sll0176	-	ATTGGGCTAAAGGTGTCCTCCCGAAAATAAGCCATCAGCGACGCAAAATTCTCCCCCCCGCTAACATCAA
sll0177	-	GGCGAGACCTGTCGGAAACGGAACGCCGTTTTTACTTCCGGGAGTTTATTCGTAGTATCCAATTGGAACG
sll0178	-	ATCGAAGCCTGTGCTGAACTTGAGCGTCTTATCCAGGAGCTTCCCCATCTCCCTTGGTTAAAAGAAACGC
sll0179	gltX	ACTCAAGGAAGATGGACAAAAGCAATTGGCTGTGGAGGGAGCTAAAGCGGTGTTAGAAGCGGCGTTAACC
sll0180	-	CATTTTTGTGGCCCAACCTAAAAACACCCAGGGCGAAGGCAAAGATGGCACGAGCAGTACTGAATTGGTG
sll0181	-	CCCAGATTTTTATTTTCCGAAGCTTGACTTCTGGGTTGAAGTTAAATGTGAGCCGCCTAATGATCGCTCT
sll0182	-	ACCATGCTCTGACGGATTTGGGTACAACCTTCATCAGCGTGGGACATCGACCTACCCTGCGAAATTTTCA
sll0183	-	ATGAAAATTCGTCCCTTTCTTGTGGCCCTGGGCCTAACTACCTTTGCTGGCGCTGCCCACGGGGCCAACT
sll0184	rpoD	TCTCCCTAGAACTCAAGGTGGGGCAGGATAAGGATACGGAGCTAATGGATTTACTGGAAACCGACACCCA
sll0185	-	TTGTGGCTGTAGCGGTGGATGGGGAACAAACCCGTAATGTGCATATGAAGTTTACCCGAGAGACTCCTTC
sll0188	-	AACCCAAAGCCAAGCTCCTGGCCTGAACAATAACAATGGTTTGCCGGGGCCCATCCAATCCAAAAAGTAG
sll0189	-	TTCCGTTCCTACAGGGGAGAATGCCGAGGGGAAGTTTGCTAATTTACCGACCAATTTCCAGATGGGCCAA
sll0191	-	TAGGCGATTACAGTCACAGTATCCTCAAATAAACCTCAGCCTATCGGAACCGACATTACACCAGCAGTCA
sll0192	-	CCCTTTTACCCGGTTCCCGATCACCGGAAATGGAACGCAATTGGGCCTTGATTGTGGAAAGTTTAACCAG
sll0194	ycf43	TTTCGTTAAACCCTTGGTGCAATGGCTTCAAGTCCCGGCAGGCACAGTTAAATTTCTGCAGCTCTCCCCA
sll0195	-	AAGTTGTGCTTTTCCCTGGGCGACCCCTGCCCTTGCACATTTTCGAGTACCGCTATCGGATGATGATGAA
sll0198	-	TCGCCCTGGAAAATGACTTTTGCCCTGTGGCCCCGGAATTGGTAGTGGAAATTATTTCCCCCGATCAATC
sll0199	petE	TCACTGAGCCCGGCACCTACACCTACTACTGTGAACCCCACCGGGGTGCTGGCATGGTAGGCAAAGTTGT
sll0202	gidA	TGCTCACCAGCCGTTCCGAGTACCGCTTAATTTTACGTTCCGACAATGCCGATCAAAGGTTAACCCCTCT
sll0204	gidA	GCTCACATTGCCGGCCACCACCATGATGGGAGCTTTATTTAACTTCATCAGTTCCGCTTCCCCCAAACAT
sll0205	-	GTCAGCATTGTATCTCTCTGGGAGATTGCCATTAAACTCAACATCAACAAACTAAGGCTTAATTACGCTT
sll0207	rfbA	CGATCAAAGCAAAATCTCCGGTCGGGTAACCATTGGCCCCCACAGTCAAATTATCAACAGCGTCATCCGT
sll0208	-	CACCGCTAAGGAAGAACTGGAGCAGGCCAACAAAGAAAACCTACCCTTAGTGTGGAAAATGCTCAACCAA
sll0209	-	GCGGTTTGTGGCGCCACGGGAGATATTGGTAGCGCCGTATGTCGTTGGTTAGATAGCAAACATCAAGTTA
sll0210	-	TTCCGGCTCGACCTTAACTGCTGGTTTATTTATCAATCTAGAGCGGGCCGCCGCTGCCCGTTTTTCTTTT
sll0216	-	GACGATGCCTATCGACTCATGCGTAAGTTAATACCTGGACCCTATACTTTTCTTCTTCCGGCCACCAAGC
sll0217	-	AACGGTTCTCCGATCCTGTTGGAAACCCTAGCTTATCTGGAATGTGAGGTTACCTCCCGTCTTGATGGCA
sll0218	-	ATTGTTTCGGTTCTAAGAGAAATTATTGTCCGGGGCGTTCTGGAAGTGCCTTGGGAGCAAGTGCTGGCAG
sll0219	-	TTTATGCAACAGTTCAGGCCGGACAAGTGTTACAACCCAACGGCATCACTGCCATACGACACCGCAAATC
sll0220	glmS	GTTGACCAAAAATCTCCAACATATTCAAGTTCTGGCCTGTGGTACTAGTTGGCATGCGGGTCTGGTGGGG
sll0221	bcp	GGTAAGTGTGGACGACTTAGACTCCCATGAAGCTTTTTGTGATGCGGAAGGGCTTAAGTTTCCCCTGCTG
sll0222	phoA	GTGCTGAAAATGGAACTCCAATCCAACAGCTACCGCTGGCAATTCCTAACCGCCAACACCGACGAATTCA
sll0223	ndhB	AAAAATTACCCGGCCATCAAATGGAATTTACCCGGCATGCGTCCCCTACAGGTGGGCATTGTCGCTACTT
sll0224	-	CGCAATTTGGTCAACTACAGTCTAGTCAAATATATGGAAGGGGTAATCAGCGATCAGACCGCAGCGGTGG
sll0225	-	AGGAATCAACATTGGCCCAGCAACTGGATAACGGCCTCCAACGTAGTTTTCATTATCGTCGGGCTCGACA
sll0226	ycf4	AAACGCTCCCTATACCTCAAAGTCAAACAGCGAAGAGATATTCCCCTCACCAGGGCAGGCCAACCCATTT
sll0227	ppiB	ATTTTACTGACTGCCTGCAATCAGCCCTCTGCCAATTCTTCAGCCGAGCCTTCCCCCACGGAAACCAACA
sll0228	-	GCTCGGTGGTGTCGGAATTTTCTACCGCTAAACTAGCCTATAAGTTGATGGGTTACTGGGGAGAGTCCCA
sll0230	-	ACCGACGAGTAAAAGCTATGAACGTGATTGTGGATTTATGTGTTGTGCCCCTGGGTGTGGGGGTTTCCGT
sll0236	-	GTGGAACTTTGGGACGCTCCCACTGCGGCCGGCATTGAAAAAGAAGATTTAATTGAATGGTTCCGTTGGC
sll0237	-	TATCGAGATCCCCAAGGTTATTGGTACGGAGTTGGGGGACGAGCGAGGATTTTACTGGCTAACACCGAAA
sll0238	-	TTTATAACTATCTACACTACGGTGCTTCCGGGGAAGTGGCCCTTCTTTGTTTGTTCATGGTGGGGGGAGC
sll0240	-	CTCACTGTCCAGCAAAACATCGCTTTTGGCCTCGCCCACCTTAGCAAAACAGAGCAACAAGAACGCATTG
sll0241	-	TTCCAATCCAAAAGACGCCCTGGTTGGCAAATAATTCGTCCCCCCCACGAAGTGTCAGCTCTGGTTTTAC
sll0242	-	TTATTTCTGGTAAGCTGGCTCATCCTCCTCAACAAGCTCCCACTAAACCAACAATCACGCCCCAGCGAAC
sll0243	-	CATCTCTCGAGCCTTTGCCTGGAGCCTCAACCCCCAACTATTGCCAAGCTTGTCATCAATCTTTACAGGA
sll0244	galE	CTTTGAAACAACGTCCCCAACTTTCCGTTTTTGGTACTGATTATGACACCCTCGACGGCACCGCCTTACG
sll0245	-	AGTCCGCAGTGAAGGCAAAGAATATGTGGTACAGGAGGGGGATGTGCTGCTCTTCCGCTTCAACGTTTAA
sll0247	isiA	AACTAGGGATAATTTTGGGTCATCATCTCCTGTTCCTGGGGGCCGGAGCTCTACTGTTGGCAGGCAAAGC
sll0248	isiB	TCGGTTGTCCCACCTGGAATGTGGGGGAACTCCAGAGTGATTGGGAAGGCTTTTATGACCAATTAGACGA
sll0249	-	CCTCTTGGTGGCGGTGGGAGAAACAGATGGCATCATTGACACCAGTTTATTTAATGGTTGGCAACGCTGG
sll0250	dfp	TCGACTGCAAGCACTGCTGTTCACCGGAGGTCAGGAAGATTTACGGGGTAAAAGGATTCTTATCACCGCT
sll0252	-	TTGAGCCATAACGGTGGTGTGGTGGAATCCCTCTATGCTTCTACGGATGAAATTGTGGCCCGGGTACATA
sll0253	-	AAGAAGCCGTGGGGGGCGACAATCCTACTCCCGATCAGAATGTGACGGAAGGATTACTGCAATCCATGGG
sll0254	-	TTTATCACCGAATCCAAAATCAATTTATTGCCTGGGCGGAACGCACCGGGGGCAGTGTGGTGGAGTTACA
sll0257	-	AGTCAGTATTTACAAATTCAACTGTGCCACCAAGGAGAAGGAAGGAGCATCGCCCTGACAGCCCAGGACT
sll0258	psbV	AAACTAATAATAACGTTAGTTTAGGCTTGGCAGACTTGGCTGGTGCCGAGCCCCGTCGGGACAACGTCCT
sll0260	-	TTTGACATTGAAACCCTCTCCAACGAAGAGGAAGGCCACTACCATACCCTCGGCGGCTTTGTGATCGAAA
sll0261	-	ATTATTGGGTACCCATCTCGACTCTGGAGACGTGTTGTATTTAACCATGCCCGCCACTGCCCTAGAGCAA
sll0262	desD(des6)	CTCGGCTACGTTTTCGGCTTACCTCTGGCTCTGGGCTTTTCCATTCCTGAAGTATTAATTGGTGCTTCGG
sll0263	-	CGCTGGGATATTGAAAGGCTTCACCACCTTTGGTTTCTACCCTGCTCAATGGGAAGGACAAACCGTCAGA
sll0264	-	AGTGTTTAATCAGCCCCAGCGCTTCGTGGCCGGTTGGTACTGGTTGCTGCGCTCAAAACAATTAAAACGA
sll0265	-	TTATTGGAAGCCGACGATAAAGCCCTGTTACTAACTATGGTGCAGGTAGTGCTAGAGGGTTGGGGGCTGA
sll0266	-	ACCCATCAAGAAGCCTGGTTATCCTACCAAGCTTACCTAGACCCCCTACCGTTTGTAGACCGGACAAACA
sll0267	-	CCATTAATGTCAGTCCCCGCCAATTCCGCCAAGCCAACTTTGCCAAGGAAATCAAAAACTTGCTGGCCTG
sll0268	-	AACTGTTAAAAAAATCTGCCGACGCCCTCCCCGATTTAGCCGAGGATTTGGCCACAACTCTGCAACTCCA
sll0269	-	AGTCAAGGCAGCCTGGCATTCCTGGCAAGTCTATCCCACAGAGCATTTAACCGTGGAGAGCAAGGGAAAA
sll0270	priA	TGCCGCTGGAGAGAATTAAACAAATTTGCCCTAGCTCCGTTTACCTGGATATTGACGTGGACCCCCTCAG
sll0271	nusB	TGGCCAAACGTTATTCGGGTCAGGATGGTCACCGTTTTATCAATGGGGTCTTGCGCCGAGTTACCGAAAA
sll0272	-	TAAAGTAACCCTGGATCTGATGGTGCTCTACACCCTGCAACGGTTAAACGGTCAAAAATGGCTAGGGGGC
sll0273	-	ATCTGCTCAGCTTTTTTGATCGCCCCCTGCCCCTGCGTTGGCAACACGTTTTAATTGCGGGTAATGTCAA
sll0274	-	CCATGCTAATCTTCGCAATGCTCGCTTGGAGGGTTCCTTTGGCACCAATACCAAGTTTGGGGAAGTAGAC
sll0280	-	CGCTGACATTATGCGTCGGGGCATAGAAGACTGGTTGCAATTAGAGGAGGAATTAGTTGGGGTGACGGTT
sll0281	-	AGGCGGTGCATAGTGTTACCAAAACCATTGCCCATGACCTGGCTTTAGGGCAAATCCCGTTGACGTTAAC
sll0282	-	TAGTCGTACTCTGCGCCGATCGCCAGGTTTTGATCTGTTTGTTTACTCTGGCCACAGTGAAGCCTCCTAT
sll0283	-	AGCTGTCATGCCCTTACTTATCAACATTTGCCCCATTGTAAAGAATGTGGTGCAACTCAAGAGCCGAATG
sll0284	-	GTATTACCTGTCTACTCAACGACGAAAAGGACATTGAAGCCATTTTTACCGGGGTGGCGGGGGGGCAAAA
sll0286	-	GGCTGGGCCCGGCGGCCAATTCGCAAAGTCAAAAAGGCCGTAGAGTGTAGTTTTTTGGTGGTTACCATGT
sll0288	minC	TGCCGTTGATCGCCGTGAGCCCGAAATCGCTTATATTACTTCAGAAGGTATCCGTCTGACCCCGGTGCGT
sll0289	minD	AATGTACCATCGACAAAGCCCTAGTAAAAGATAAGCGTCTGCCCAATTTAGTCCTGCTCCCTGCCGCCCA
sll0290	ppk	CGTGGTGCGCCAGGAAGGCCCTGATATCCGTCGTTACGTTCACATTGGTACTGGTAATTACAATCCCAAA
sll0293	-	AGCCGGGCTTTTGGCAGCCCGTCGGTAGATTTGACCCCAAAAAGCCGGTCAAGGTTAAGTTGGTTAATAA
sll0294	-	GGAACAACAATTGGTCAGGACGGGGCTGAGGAGCATTGGCACTTCCTATAAGGAAGCCAGGAAAAGGAAT
sll0295	-	CAGTTAAATCATTGGCTACAATCCCCCTACCCTCAATGGCTTTACGTTGTCACCACCAAGGAAGGCCGCT
sll0296	-	CGTTGATGAAGCACCTGAAGTTATACCAGTTCCAGCCTTTGCTGAAGATTTCCAAGTCACCGTTGGTGAG
sll0297	-	GGAAAAGCAACGGGGCTGGGTGCACAAATTAGACCCATCAGTGCGGGAAAAGCTTAGTCAATGGCGTTAT
sll0298	-	CCGGCCACTGGCGCCTGTGGCAAAGACAAATCCGCTATCTATACGTCAAGCTATTACGACTACAGAGTAC
sll0300	ribC	GAGCAATGAACAAATCAATAACGCCTGGTTGCTCAGCTTCGGCTCAGTGGGCAGTTTACAGAAGCAATGG
sll0301	-	ATTGATGCTTACCAAGTCAAGCTGATGTGTGAACGGGCGGAGGGAGTTAATCCAGTGACAGGGGTAGCTA
sll0306	rpoD	CAGTTATTCTGTTGCTCTTCATTAAGGAGTCATTCCGAATGCCCACCGCCAATCTCTCCTCCCCTACCTC
sll0309	-	GCCGTCGTTATACCAGCTTTGATCGGGACCCTGTAATCTACCACACCATTTATGAAACCGCGAACTTGGC
sll0310	-	TGTATAAAGGCAATCCTCCCCAACTTCCCTTGGAAAACATCTACGGCCTAGCCTGTCTGGAACTCGGCTA
sll0312	-	ACCGCCCAGGATCTGTATCTAGTGATGGGCAGTTTAATGATGGGGGCAACTCTCCTCATCGTTGGTAATC
sll0314	-	CTCCCTTTAGCCAATCGGAACAGGTAATTAGTCGCTTTGAGCAGTATGCGGCACCTGACTATCTCCGTTA
sll0318	-	TAACGGCGATCGAAAACACGGCCAGGATTGAAAACCGCAGTACCCTCAGCTTTAATGAACTGTTGCGCTG
sll0319	-	TATTCCATCCGCATCGATGGCCAGGACTATGGCTTGGATTACTTATTACGTCTTGTACCCAGGGGCAATG
sll0320	rnd	AAATGCTGGCCAGGGAGGATCGTTTACGGTTAGCCCAAAGGTGTTTCGAGTGTTTACCGGTGATGGTAAC
sll0321	-	AACTATTCTCCCAACGGAGGAAGTTGACCGGAGCCATCGAGATTATAGCGCCCATTACCATCAAGCCCAA
sll0322	hypF	GCAACGAGGGCAAGCACCGCTCACTTCGAGTATGGGAAGATTATTTGACGGTATTGCGACACTGATAGGA
sll0325	-	TAAGTTGCAGGATTACCGGGACACCCAAATGAGCCTTTCCCCTGACGGTTTGGCTCTGTTATTTGACCAG
sll0327	-	AGGGACATCTGCGGCATTAGGTGGAATGGGATTAGCTCTTACTGGAACGGCCATAGGAATAGGAATGGCC
sll0328	-	CCAGAGTCTTGTTAGGGGATTCGTTAGGGATCTCATCGATGCAGTTAATGGGCAGGAAAGGGAGAAAAAA
sll0329	gnd	TAGTGGGGACGTAGAAGCCTGGATTCCTAAGGTGCGGGATGCCCTCTATTGCTCGAAAATGTGTTCCTAT
sll0330	fabG	TAACATCGCTGTGGTTACCCTGCTACCCACCCTGACCGACACGGATATGGCCAAGGGTTTACAAAAATTC
sll0335	-	TTAGTGGTGGCCGATGGCTATCTACAAATGCGTACCACCAAGGGTTTACAACGGGTGGATGTGGTCTATC
sll0336	accD	CTACATCAACCCTTTTATCCCATTTTGCCCCCCCTCAATGCTGACTCCAATCAGGTGAACCCAGAGTTAG
sll0337	sphS	GCCCACCGGAAGGGACTATTTTTGTGCAGGGTCATCAAGGCACAGAAGGGATCACCATGATTATTAGGGA
sll0350	-	TTGGAATATAGCCGCCGCACCTACAACATTCAATTGCGCTACAACCCCCAACTGCAGGTGGGTTCGATTA
sll0354	-	TTTGGACGGTACATTCCCTCATTTTATGTTTATTCGCTGGGCCCATTGGTCTGTTGTCCCATCTGCTCAC
sll0355	-	ATCTCCAGGGTTTAAGCATTAATTGGAGTGGTTCCGCCCTCGGTAGTAGCGGGGAACTGTGGATGTTGTT
sll0356	trpF	TGAAGCCTATTACAATGCCGTGGATGTCCTCCTGCTCGACGCTTACCATCCAGAACAATTGGGAGGTACT
sll0359	-	CGGATCCACCTACACCCAAGAAATGGGTCTTAAGTCCGGTGATGAGTTCGAGATCAAGCTCGGTTACAAG
sll0360	-	ATTACCCTTGGTGTTATCGCTTTACTTGGTTTCCCCCCTACCCATCTGGGCGGTGACTTGGTTAGACCAA
sll0361	-	ATATCGAGATACCACCTCAACGGAAGAAGTGCTGAACATGGCCGATGCCTTCGATGCCACCGCCACAAAA
sll0362	alaS	GGTGCTTGCTTCCATTCCAGAAGAGGGCAAAGTCAGTCTAGTGGCGGCCTTTAGTCCCCAATTGGTTAAA
sll0364	-	CCGACAATGGAAAGCCCCAAAATGACCTCCAATGATCGCATTCTGACCATTCTGCAACAGGACTACGCCA
sll0368	pyrR	TAATTGAGAAAAATAGTGACCTGTCGGAGTTGGTCTTACTGGGGATCTACACCAGGGGAGTACCCCTCGC
sll0369	-	GCTAGTCGCTGGGTCTTTTTGCCCCTAACCCTGTCCATTGTTTCCCAAATTGTTTATTTCTCCGTGCAAA
sll0370	carB	ACTGGATCAAAAACGGCCAAATCCAATTTATTATCAACACCCCCAGCGGCGAGGAGTCCCAGTTGGATGG
sll0371	-	GGTTCTTGCCGTCGTTTTATTGTCCCTAAAGATGAATTGGCATACCGCCAAGCTACACAATTAGATCCAC
sll0372	-	GGAAGTAGACGGTATTTGGTTGCGGTTAATCTGGTTGGACTATCGCTTAGCGGTCATCGTTTCTGTGTTT
sll0373	proA	ACGGTTCTAAGCACACCGATGGCATTATTAGCGAAGATTTAACCGCCGCAGAGCAGTTTTGTCAGCGGGT
sll0374	braG or livF	AAATTTTCGAGCTTTTCCCTGTGCTCAAAACCATGCTTTCTCGCTGGGGAGGGGACTTGAGTGGTGGTCA
sll0376	-	CTTCCCTGGTCACTTTGGCTATTTTGCTCGTCATTCTCTACGGAGTTTATCGGGTCTTTCTGCGCCAGGA
sll0377	mfd	GAATCCACTGATGAGTTGCCGAAAATTGCCTTGGATTGGGGCGATCGGTATGGTATGTTACCAAGTCCGG
sll0378	cysG	ATTTATTTTTGGCCGGGGGGGGGAAGAGATGGAAGACCTAGTCAAAGCTGGCATTGAGGTGGAAGTGGTA
sll0379	lpxA	TTGAAGGTAATCCTTCTCGGGTGCGTTCTTTAAACTTAATCGGCCTGCAACGTTCCGGTATGTCGGCGGA
sll0380	rfbW	CCTCTTCCGTCTCGTCCTTACCAGAAGTGGGAGGAGATGCCGTTCTATTGGTCGATCCCTACAGTATTAA
sll0381	-	TCGATTAGGGGCGGCAGATTATCAAACCTTTTTACAAGTTTTAGCCAACCTTGGCCATGTGGGGGAAGGC
sll0382	-	AATTACCGTAGCCTCTGTACCGGATGCCAATGCTGCCCTATCTCCCATTCAACGGGGTATCACTTTAGGG
sll0383	cbiM	TTAGCCTTAACGGTGCTAATTTTCATTGCCCTCACTGTCACCAGTTTACCGACGGGTTTGGATGCCACCG
sll0384	-	GTTACCCCGGTTTATTTATTCTCACAGCGGTTATTCTCCTCCCCTTTGTCAGTGGGGAAACAGTGCTGGG
sll0385	-	GCGGCGGAGTTAACTGGCATTACTTCTTTGTTAGATCGTCTACCCCAACATTTATCCGGGGGGGAAAAGC
sll0394	-	GCAATATATGAGATTTAATGCGGTGGGGGAAAACGATTGTCCCTACTGTACTTGGCGTCGGGTGGAGCCA
sll0395	-	ACAATTCCATGACGATTATGTGCGCTGGTTAGCCGATCCAGGTTGGAATGCTCCTTCTGGGGGAGAAAAG
sll0396	-	GGTCTGGGGCTACGACTTTATGGGGGATTCCAACATCATTGAGGTCTATATCCGTTATCTGCGGTTGAAG
sll0397	-	TTTTTCTCTTTCTAAATGTGGGTTGGCAATGCTATGTCATGTCCTTGCTCAACGCCGGTTATTATCTGGA
sll0398	dgt	CATCAGTTTGAGCGCACCTCTTTTCTGAAAGATTATGACCGCATTGTCTATTCCACCGCTTTCCGGCGGC
sll0400	-	AGTACGAGCTCAACAAACAGCACAGATTCTCATGGACCAGGGGCTTGCACCCCAATTGGAAACCTTTTCC
sll0401	gltA	ATTCGCACCCATCGACGCATTAAGTACCACATCCGGGACATGATGAAATGTTTTCCCGAAACAGGGCACC
sll0402	aspC	TTATGAGCGCATTCTCTACGATGGCACAGAGCACCTCAGCATTGGTGCGGTGAACGACGAGATTTTCCAA
sll0403	-	GCCTATTCAAAGGGATATAAACGCCTAAAACCATTGATTAAACTTTCCAACAGTATGGATTCATTCGATG
sll0404	glcD	AAAACCCCAGAATCTATCTGTGTCGTATTGGCGGATTTTCTTTCTCTCGAAGCCACCGCCCAATCCGTGG
sll0405	-	CAGAGTATCAGCGATGCTTTCTCCCACATCGATGACCCAGTCTCCTACTTTGCCGAAAGCCAAAATGGAG
sll0406	-	ACATACACAAGTTGGGCAAGGAAATCATCGAGGTCCGCAGAATGCCCAGCATAGCCCTTCAGGGAAATCT
sll0408	-	GCCGTTATTCGGTCTTCGGTTATGTGGTGGACGGGAAAGAAACGTTGGAACAGTTGAGTGAAGGGGACAA
sll0409	-	AAGCGGTATGCAGCTTAGCTCAACTCGCCCAACTCTACGATAAAGGTTGGTCCGGGCTTTACATCCTCAA
sll0410	-	GCCCTACGGTACCACCGAGCCATCCGCTTGGGACAAACAGCAGTGATTAAAGTGCAAATGCAAGAAATTC
sll0412	-	CCGGCTCCTTGGGCTTGGTAAGTGAGGAATTGGCCTCAATTTTGGAACGGTATTTGGAGGATGACCTAGA
sll0413	-	AATCCATCATTCCCCATGCTCTAGCCCTGTGGCGGTTACGCTGTACTAACCCCTGGCGACGTTCCTATAA
sll0414	-	GCGGATCGGACTTCAGTGAAGCTAACCTGCGAGGAACGGATTTGCAAGGCTGTAAATTACAGGGATGCTA
sll0415	-	TTACCCAGTCTTAATGCCCGTTTGATCAGCATGAACCTGGCCCGCCCTTCCCTGGAAGATTATTTCATCC
sll0416	groEL-2	TCATTGCGGAAGACATTGAAGGAGAAGCCCTTGCTACCCTAGTGGTCAATAAAGCCCGGGGTGTACTCAA
sll0418	-	ATTGATGCGCCTTGCCTTTGGGGTAGGACTTTGTCGCTTCGGTATGTTCAAAGCAGTGCGAAAAAACGCC
sll0419	-	CATTAACCATATTTTGCAACCCGAACGCAATGCGAAAGAAAACTACGCCATGGCCACGGATCTATTTTTG
sll0420	ureB	GATTCCTGGCGAAATCATTACCCCCGAAGGTGACATAGAACTAAACGTAGGCCGCTCCACCTGCACTATT
sll0421	purB	CATGAACGGGATATTTCCCACAGTTCTGTGGAGCGGGTTGCTTTTCCCGACTGCTGTATTCTCACCCATT
sll0422	-	CGTTTTGCTGGGGTTAGTTGCACTGGAGTAGGGGAAGACATTATCAATGAATGTTTGGCCGCCAAGGTGG
sll0423	-	ACGGCGATCAACAGGTATTACCCTCCTCTCAACTATTGTGGTTAGAACTGTCTCCCCGACGCATTGTGCT
sll0424	-	CCGGGGTAATGTTCTGTCTGCCTCCACAGTAGTGACGGAAAAGGCCGCATGGGAAAATATTTTCATGGTG
sll0426	-	TTGTGCTCGGGACCCCTACTACCGTTACAGCCCAATCCTATAACCCAGTGGAACCTTTCCCAGAAGACTT
sll0427	psbO	CAAACCACTAGCCTAGAACAGATCCGCGGCAGCATTGCAGTGGGTGCTGATGGAACGTTGACTTTTAAAG
sll0428	-	GTCTTTTTTCTCAGTCGCTATATGCACGAAGTTCTACCAGTAAACTGTCCTTCCCAAGCTTTTGCAGATA
sll0430	htpG	AACCCAATCATTAAAATCCGACGATCCCCAATCTACCCCTCCAGCCATGGTACTTCTACCGGAAGCCATG
sll0436	-	GTCGCCCCCTAGAAGAAGGTACCTATTTACTGAATAGATTCGAGTTCACTGTGCCCAACCCCGTTGTGCA
sll0441	-	CCGGGTAGAGAATGGATTTCTGGGGCGCTGGGATTACAGTTGTCACTTTTGCTTAACACACCCAAAGAAG
sll0442	-	CGATTATCATCGGCGTGGTGCTGGTGTTTTTTAGCAGTCGAGCGATCCTTAATCCCACTAGTCTGTGGGA
sll0443	-	CGGGACTACGGGGGGCGGTGGCCAATAATCAAGATGCTGTTAAGTTTTGTCTCGGCTATAGCCACTATTA
sll0444	-	CCCCACCCTTTACGTGGTTTATGTATTGGGAGCGCTGTTACTCCTATTCTGGATTGCTAAAGCCCTCAGC
sll0445	-	CTTGCCGGATGACGAAATCGCTAAATTAGCCCTCAGTAAGGGAGTGCGCTTTGCCTACGCTTGGTTCTAT
sll0446	-	CCTGATCTGCTTTTACCGGAAGGTAATAATCCTCCCATGCTAGCAATGCTAACCACCAGGGGATGGCAAG
sll0447	-	CCGACCTGAGCAGTCAGTTAAATTATTTAAATTCAGTCAATCGATACCACGACAATCGGCCAAAAAGCTT
sll0448	-	GCCAACCCCCACAGTAAATTCGGGTAGGGCAGAAACCACCACTGAAATTGGTGTTCAGAAAAGCCAAGAC
sll0449	-	CACTGCCTTTCCCGCCGATGCCTATCCCCATTTAATAGTTGAACAACCCCCTCCTCTATTAGATTTACCC
sll0450	norB	CTTTCTGGTGGATCAATGGCGGCTTAGTAACCATGCTAGTCACGGGGCTGATTCCCAATGGCTTCTATCA
sll0451	-	AATTAGTGGCCTACGCACGACTGAATTTTCCCAATACCAGATACCCGGAACCATCTTTCGGTCGGGTGCT
sll0454	pheS	CAAATGTTTGGGGAAGCATTGCCGATTCGCTTTCGGGCTAGTTATTTTCCCTTTACCGAACCCTCAGCGG
sll0455	thrA	CGGGGTTAGCTTAGAATCCCTAGTGCAAATTGGCTTCACCGATGGCTGTGCAGAAATTGTCGTCGTTACC
sll0456	-	GCACTGACTATATCCGCACCAAATATCTCTGTCATCAGGCGTTGGAATCCCACCATGATTCTCCACCGGA
sll0459	uvrB	GCGTTCTTTAATTCAAACCATTGGCCGGGCCGCCCGTCATATTCGGGGACAGGCGATTTTATATGCTGAT
sll0461	proA	GTGGACAGCGCCCTGGTTTATGTGAATATTCCGCCCTATTTTTGTCGTAATCCCCGCCATGGGGAATCAT
sll0462	-	TTCTTGACCGTTGGCAAAGCTCGGAAGACGCTGGAGAAGAAAAACCAACACAAACCTCCCCTGCATTACC
sll0467	queA	CCTTTCGGGGCCAGACGGATTTGTTTATTTACCCCGGTTATCAATGGCGCTTAGTGGATGGGCTGATTAC
sll0469	prsA	TGCAGAAGTATTAAATCTCATAGGTGACGTGGACGGAAAAACCGCCGTGCTAGTGGATGACATGATCGAC
sll0470	-	CTGTATATCCCCGCCAAGAAAATGACCCAGGGGGCGAAAGTTCTATACGTTTCCTACCCCGAAAATTTTG
sll0471	-	TTACCGGGAAAATCTTTCTCCTAGGGATTACCGTCGTTTACACGCAGAGCTAGCGGGCATTGACGGTTTG
sll0473	-	CTACCCCAGGCCATGCAATTGGATTTTCCCCAAGACACCCCAGAGTTTATCCTGGTTGCCGATGTTTCGG
sll0474	-	AGTCGTTTTAAGATTACCATTCCCTGTGTTTTTCAAGATAAAGATGGGCCGCGCCACCGGGGGCAACTGG
sll0477	-	CCATTGGTCGTTTTCTGCTGGCTCCCCTTAAACTACGCCATCCTAGTCCAGAAACTTTCCGTTTGGCCAT
sll0478	-	TTTTTTGTAATTTTAACCATGTCTTTGACTGGTAGGGTGATCGCCGATCTAGAGCCACCGGAGAGCGCAG
sll0479	-	TCCAATCCGCCGAAGCGCCATTAGAAAACCCGGAAGAGCCGCAATTTCTCCCAGTGGTGTTACACCCAGG
sll0480	-	GGCCGTCTATTCCCCCGAAGGCCAAGCCCAAGTACAGGAACTGATTGCTTTTTATTTGGAAAATGCTCGC
sll0481	-	GTTTTAAAGGCTTTGCGGGGCTGTTTACCCTCACTTGGATGTTGGGCCAAAGCACCAACCAGTACTATGC
sll0482	-	TGGATCTAGCGGTTAACCTCCCCAACTTACGGTCCCAGATTCAACTTTATAGCTATGCCTGCCCCAGGGT
sll0484	-	CAGGTCCGCCGTCACATTGGCTATATTTTCCAAGCCCACAATTTGCTCGAATCCCTCACTGCTAGGCAAA
sll0485	-	GCAGCCATGGTTGACCATTGCTTCGGACCGTCGATTGTATCCCCTTTGGTGGAACGTCTACCGGTACAAA
sll0486	-	AAAATCATGGTCACCCCCACCTTGATCAAACAATTGCCCCCTCCCCTACAGCGGATTATCGGCGATATGT
sll0487	-	GACTCGGCTGGACTGGAATTTTTGGGCTTTTCCAACCCTGATTATTGGCAACTAGATCGCCTGTTAGGCA
sll0488	-	TACTAAGGCGCGCTGGGAATCCCTCACCCAGGAACAACGACAAGGATTTATGCCCCTTTGTCCCGATTTT
sll0489	-	CGCCCCACTTTGGAAGATGTGTTTTTAAATCTGATTACTAGCGAGGCGGTGGACGAAGAAATGGCCGTGG
sll0493	-	CCTCCTCAGGAACGATTACACCGGGGGATGATTCTAGTCCTCCTAGGTTCTAACGAAGACATCGGCCGCC
sll0494	-	GAATTATCGGGCAGTCCGGTGCTTCCTTTTATGTTGCCCTTCCTACAAACTGACTTTGATATTCCAGTCA
sll0495	asnS	TTCCAATACGTCCCGGCACCTGGCGGAATTTTGGATGGTGGAACCAGAAATGGCCTTTTGTGACCTAGAA
sll0496	-	GCTGGGATTTCTTCCATGGTACTGTGTATCGCTTGACGGAAACCGAGGATTATCAAGAGGCGGTTCCCTT
sll0497	-	GTTTATCCGAGAATTTCGCCGGGGGAGTGATGCCCAGGAAAGACCAGCATTAAAGGTGGAGCAACTATTG
sll0498	-	AAAGTTCAATGCCATCTACAACCACAAACATTACCTAGCCTCCCCTCCTACTCCGATAGTTACGCCCCCG
sll0499	-	AGAAAAACTGATGACCGAGTTTTACCAAAAATGGCAACAGCAGGGATTAGGCAAAGCCGCTGCCCTCCGC
sll0501	-	GTTATTCCCATCGACGCCGACCTGCAAGATCCACCGGAATTGATCCATGAGTTAGTTGATAAATGGCGGG
sll0502	argS	CGCGGTTCCCGTTTATTGCTCTGTGATCTCACAGCCAGAACGCTGAAATTGGGTCTGTCTTTATTGGGCA
sll0503	-	CCGTGCTGGATTTATTCAGCGGAGCAGTGGTGGATGTGGCTCTGATTATTTCCCTTTCCAAGCTGTATGG
sll0504	lysA	AATTGAACATCGGCGGTGGCCTAGGGATTTGCTACACCGAAAGTGATGATCCCCCCAGTATCGAAGAATG
sll0505	-	GAATTGCTAGAAACTGAATATGCCCCCCCCACGGAGCGGGAGTCCGTTACCCCCCAACTTAGCCGCCTGA
sll0506	-	CCCGACTTCGATCGCCAAGCATTCCATTTAGCCCTACGAGACTATCAACAAAGACACCGTCGCTTTGGTA
sll0507	-	GATGCTCTTAATTGCCGGAGGATCCCTCTATTTCTTCTGGCGTAAGGGCTGGCTTAGTCCCTCCTATGAT
sll0508	-	GCTCTATGCCCAGGGCTCTGCGCCCCAACGGCGGGATTTATTGTTTCACTTTCAAATTAGTGGTTCTGAT
sll0509	-	ATGTTGTTGCCCGGTGCCAAGAACGTAGTTACCTGTTTGCCCTCACCATGGCTGAATCCTATCTCCTACC
sll0513	-	TTGGCGTTGGCAGATCAATACACCAAATCTTTGCCCCACGGTCCGGCCCTCAATTTCTGTAAAATTCCCC
sll0514	-	ATTATCATTGTCGTAATCCCGTTTCTCCCCTGATGGGATTAGAGGTGAGGGCGGATGGCCATTGTCCTGT
sll0517	rbpA	CCGACCGGGAAACTGGTCGCATGCGGGGCTTCGGTTTTGTCGAGCTAGAAGCTGACGCCGAAGAAACGGC
sll0518	-	AGTGGAGTCGAAAGCAAAAACAACGACTTCCACGGGTAAGACCAAAACTACGAAAACGCCCAAGGCCACC
sll0519	ndhA	TTTATTGCCCGTTGCCCTAGCAAACCTTCTCATCACTGCCGCCCTGAAATTGACCTTTCCCATGGCCTTT
sll0520	ndhI	CAGCATCGACTTCGGTGTATGTATTTTCTGCGGTAATTGCGTGGAGTACTGTCCCACAAACTGCCTCTCC
sll0521	ndhG	CGGCGGCCCAAGTGCTAGTTTACGTGGGGGCAGTCAGTGTACTTATTCTTTTTGCCATTATGTTGGTCAA
sll0522	ndhE	GCCGCTGTGGGTCTGGCGATCGTGCTAGCCATTTACCGCAACCGGGAAACAACCGATATGGAACAATTCA
sll0524	-	CCAGGTGGGTGCTCAGACCTTTTTACACGGTTACACTTCCGCCTTTGCCATTGTCCACAGAGCTAGTTAA
sll0525	-	AGTTCCTGGACATTAAAACCCGCCATGCCCTGCAAGTTGCGACATTGCCCCTACATCACCGTGATCCGTT
sll0528	-	CCCTGGCGACGGTTCTTGGTTATTGGTGCCGACAATCAACTGTTAGGTGTACTTGCTACGGAAGACATCA
sll0529	-	TCCGAAGCGGACAGTGGCTTTTTGAGCGATGCTGAATTTACCGAACTGTTTGGTGGCGATGCGTTGATTG
sll0533	tig	ACAGAAAGTAAAGTGCTGGATCTGCTCAAAGAATGGGCTGACGTTGAACTGTTGCCGGAGGGTAGCCTCA
sll0534	clpP	CTCCCCTCAGTACCCTAGGGGGCAATAACATCCAAAGCGTTGTTCCCATGGTGGTGGAACAGTCTGGCAT
sll0535	clpX	AGGGGCCAAGTAAGGAAAAAAGAACTGCCGATGTGCTCCGTCAGGCAGAGCCCGATGACTTAGTCAAATT
sll0536	-	GCGGATGGCAGTACTATTCTCCATCCCCACCCTTCGCAAATCTTGAACGAGAACGACACCATCATTGTCA
sll0537	amt3	TCTAGGCACTTTGATTCTCTGGTTTGGTTGGTTGGGCTTCAATGGTGGCAGTACCTTTGGCTTGACACCG
sll0539	-	AACGAGGATGACAGTTGCCGCCAGACCGATGACCCTTATGAATTTCCTTCGCGAGTGTTTATTCGTCCAG
sll0540	-	GTGGCGCCAACCCAAGTTCCAGCGGGGACAAAAGTTACCATTGATGGCTCTACTAGTATGGTCAACATCA
sll0541	desC(des9)	CACCACGCCTATCAGTACTCTGCTCGCCATGGTTTGCAATGGTGGGAAGTGGATTTAACTTGGATGACCA
sll0542	acs	CGATGAATTGACTGGGGAAGCCATTTTCGCCTTTGTTTCTCTGGAGGGTAACGCTGAACCCAGTGAAGAG
sll0543	-	CACTTTGGTAACCCTAACCATTGTCGTTGCTGGCACTCTTCTGTTCCTGTTTGATCCTGCTTCATCGAAA
sll0544	-	CGAGGCTAATTTGGAATGAGTTGGGCAAGCTCAAACTCTATAGCGAGAGTCAAACGGGCCCCTTAACGGT
sll0545	-	GTGGATGGGCGTAGTTTTCCTAGTGGCCATGCGGCGGGCGGAGTGGTGTTTTACTTCTACTTAGCTTTTT
sll0546	-	CTGCGTGGAAATCCAGGGGGATCAACGGGAGAAAATTCTTGCTTATTTGTTAAAGCAGGGCTACAAGGCT
sll0547	-	TGAAGATGGCCCATCTTTTGGATGAAGACCAGATCGAACGTATTTTGCGGGAACAACGACGGTTGGGGGT
sll0549	-	TGGTTAACGACCTTATTTCTCCGCAGTCTCAACAGATGGAGCGCCAACTTACAACTGTTTGGCAGTCCCT
sll0550	-	CAAGTAACCAATGGTCGGGTAGCTAAAGCAGAAGGGTTAACCGCCGTACACCATCGCAAAGTCGGCAATT
sll0552	-	AAAGAGCAATTGATTTACAACCAGGTTAGCAAAAACCCGCCATGGGATAAGCTGACCGCCCTAGTCCCCG
sll0553	-	GGACTTGTTGGGTTGGGGTCGCTCCGATCATCCGGTGAAAAATTACACTCCCCAGGACTATATCCAGGTT
sll0554	ftrC	AAACGTACGGATACCTATTTTTGTAGTGATCTTTCCGTCACCGCCGTTGTTATCGAGGGTTTAGCTCGCC
sll0555	map	CTAGATTTTTGGGCACCCATCCTATGAATTTACTCAGCCAGTTATTTGCGCCCCCTTCCCCCGTACCCTC
sll0556	-	CTGGCTCAAAATACCATCAATGAATTTAACCCCCCCCGGGTGTGTGTGATTGCTCCGGATAACTTACCGG
sll0558	-	TGTGCGAACTGGCGGGGCCTGGGGCCAGTCAAAGACAATGGCTCTATTTCACAGAAGTAGAAAAATTTCC
sll0563	-	GCCAGCCGCAGCCAAGATTTAGCTGACATCAGTCGAATGGTTGGAGGTGCTACAGATACTCAACTCGAAA
sll0564	-	TCCCAGGCTTATCTGACTATGCCACCCCATATTATGACCCTGCTCAAAAGTACGGAACCGTTCATGGACC
sll0565	-	ATGGAAGAAACTTTTGTCGCACCGAACGGAGATAGTGATAGCAATTTCGGCTTGGCTCTGGCTGCCCTGA
sll0567	fur	TTTGTCCTGAAGCAATCCGCATGGGTTGGCCCTCCACTCTGCCTAGTAATTGGGCTTGCACCCGCAGTAT
sll0569	recA	TTCGGGAAGGGAGCGATTATGCGCTTGGGAGATGCCACCCAAATGCGAGTTGAAACCATTTCCACTGGGG
sll0572	-	CTGGCGGGCCATGTGGTCTATGCCGGGGTAGATTACGGCCTAATTGTGGAAAAAGCTTCTTTAGAAAGTG
sll0573	arcC	TGGTGTGGCATCGGCAAACTTGATCAAGCCTTAGACATTATTGACGGGAAAGCAGGGACAGTGGTGATGC
sll0574	rfbA	CCCTACTTCTATGAGCTAGTAACCTTCATGCTCTGGATCGGTTCTCCCATTTTCTATCCATCCGAAATTG
sll0575	rfbB	GGGAAATAGCACCATTGATCGAGCTGGGGGCTGGCTTTGACCCGGATTTGTGTGTGCGGGATAATATTAT
sll0576	-	AGGGTAAATTTTGTACCGAAGAAAGTCCCCTGCGACCCATTTCCCTCTATGGAGTAACTAAGGTGGAAGC
sll0577	-	AATCCAAGGGGCTGATTTTAGTCTCGCTGTGTTGGACACGGAACAGATAGCAGCTCTTTGTAAAGTGGCG
sll0578	purK	GCTGGGCCATGTGACTTTGTTAAACCCTGATGTTGAATCGGAACCTTCCACTGCCTGGGCTGAAGATTTG
sll0584	ycf36	AGGGGCGGAAACCGTCACCTACGAAGAATCCGGTTGGTACGATGGCCAGGTGTGGCGCAAACCATTGGAA
sll0585	-	CCTCAAGCTCTGCAATGTCCCATACCAGCGGGACAGGAAAGCCCTCTATACCATGGTTGCTCCGGTAAAC
sll0586	-	GGCAATGTTGGGCCGATTTTTCCAAGGTTCAGGAGCGACAACTAACAGAGAATATCCACCGCTACCACTG
sll0587	pykF	GGAGGTACTACTGCGGGATAGAAAAATGGTGGAAAAGGGCGATCAGTTGCTAATCATGGCGGGAATTCCC
sll0588	-	AGCCCCCACGGTGAAGTTTTACCAAGACGCTCTGACCAAAATGGGCTACGCAGAAAGAACCATCAACACA
sll0590	-	CCAGAGAATTACTTACCTTCAGATTATGTGGCTCCCCCCTTTCGGGTTCAATCTTCGGATTCTTCCGGAC
sll0593	glk	AAGGCTTTAGCGACAAAGGCAGGATGCAAAGCTTAATGGGGACAATTCCCGTACAGGTGGTACTCAACGC
sll0594	-	ATTACCAACAACGCTAATTTATGTCGCTTGGTGCTTGACCAGACCCTACAGCAGGTGAGGCAGAGGGAAG
sll0595	-	TTAATAAAAACAATGGCGACCAGATTAATGTGATGGATGTGCTAATCACCGACAGCGGCACCTACTACGC
sll0596	-	TATCAATTAGCCAAGGAACTCTACAGTGACCAAGAAGGTTCCCACGCCACCCCCAGTGAAGTGGCTGTAA
sll0597	-	GGTGGCTCAAATGGTTGTGTTTACCCTACTCCAAGCCCCCTATGCCATCCTTTTTGCCATTACCATCGGT
sll0601	-	TTGAAAATACCTGCTACGTCATTGCCCCGGCCCAAACTGGTTGTCATTACGAAAGACGGCATACCCATGG
sll0602	-	CTTAACCTCAGCCAAGGTAATGGCGAACAAAACCAACCATCGTCGAGCCTAATTGATTTGAGCGTGGGCC
sll0603	menD	GAGCATTTTTACCGGGGGCTAACAACCTTTACGACCATGAATCGGGGAGAAGCCATTTCCCTACCCGTTA
sll0606	-	CAAGCCACCTTGGTGCAAATTAAACCTTCCCCCAGCCATGTGACCGGCTACGATTTTTTCCCCATTAACC
sll0608	-	GACAATGCTAGTCAGTTAGATTGGTTAGTGACGCTCCAGGCCCTGACCACCGTGATTGGCAATATTACCC
sll0609	-	CCCCAAGCTCGTAATGGTGGGATTTTATGTTCTATTGGTGTTTGTTGTGGTAACTATCCCTGCGGGGCTC
sll0611	-	GGCCGAAGGCCAGGGTTGGATCCTAGATGTGTTTAGCGATGCTCAACAGGCTACCGTTGTTACCAATCAA
sll0613	ruvB	TGAGTTGCAACAAATTATCCTCCGCACCGCTGGTATTTTATCCGTATCTATTTCCCCCACAGGGGCCGAG
sll0614	-	TATTCTCGCGATGGGCAAGGAAGCTGGCGAAGAAATCCCCCCCGATTTGCAAAACCTGCTAGAGGGAGTG
sll0615	-	GTGGCAGGGCGTATTTCTGAGAAAACAGTGACGTTGATTGGTGGGCTTTTATTCTATCTATTTGCTGTGG
sll0616	secA	ATAAGGTGCGTCCAGGACTAATGCGGGAGGCGGAACGGTATTTTATCCTCCAACAGATCGACAATCTCTG
sll0617	im30	AAGAAAAACGAACAGAGCAACGTCTTAACCAAGACACCCAGGAAGCCAAGAAATGGGAAGACCGGGCAAA
sll0621	dsbD	GTCGCCAAGATTTGTTACTGGGTAGTGGTCTCTTGTTGGCCTATACCGTTGGTTACGTTGCCCCGCTTAT
sll0622	nadA	CCATTCTGCGCCATGCAGATTTTATCGGCTCCACCACAGCGTTACTGAATTATTCGGGTAAATCCCAGGG
sll0623	-	GGTAAGTCGAAAACTATTCTTTCCCCTGTTCCTGAGTGGCTGGATGGTAAGTTGTAGCCCCATCAATCCC
sll0624	-	CGCTCGTGATTTTGTCGGCGTAGAGCAGTTTGGGTTAAATGTCCTGGAGCCTTCAGAGTTTTTACGCGTA
sll0625	-	AGTAGATGGACCGCCCGCCTACCGAGAAGACATTCAATATTCCCGGTTTCCTGCAGTGCCTTTTTTCCAA
sll0626	lim17	TCGGGCAACAATCCCGTTCCTACCAAACCTGGACCATTGTGGGCCTATTGCTAGTACACCATTTCACAGA
sll0629	psaK	GCTACCATGAGTTTCGGCCACATTTTAGGAGCAGGCATGGTGTTGGGTCTAGCTAGTAGTGGCATTCTCT
sll0630	-	AAGAAACCCTTTGAACCCCGTTCCGCTGGGGGCGAATTTGCTAGGGGATTTGAGGATGGTTATTACGGCA
sll0631	nadB	GGAGGAAAGCCGGGGGGGACATTATCGGTTAGATTGTCCTGATACCAAAAGAGAATGGCAAAGCCACACT
sll0634	btpA	TTTTTCGATGCCCCTTTTCCCAAACAAAGGGTAGATCCAGCGGTGGTCAGCGCCATGACCTTAATTGTCG
sll0635	thiE	GATGGGGTGCATTTGGGACAGCAGGATTTACCCATAGCGGTGGCTCGTCAACTATTGGGCCCTGATAAAA
sll0638	-	CCTTACCCCCATCCCTAATCAATCTGGGGCAAACGAATTTTTCGGCTCCTTACTACTGGGCATCCTTCAC
sll0639	-	CGGAGTTTATGGCGGCAGCCTACCTCAGTCGCATTTATGATGCCCAGTTACTCAATGCGGTGTTACAATC
sll0640	Sac1	TTGGCGCTCCTTTGACTGTTATCCTCACCCTAGCCACACCCCTATTGGTAATGCTGATTTACGGTGTCCA
sll0641	-	TTTGGCGTAATGTGCGCTACGAAGGCCATCCCCTGCTTTGGTATGGGTTGCTCTGGTTGTTGAATCAACT
sll0643	ureG	GTAGCGGCGGGGGACAAAATTCCCCGTAAGGGCGGCCCAGGCATTACCAAATCAGATTTATTGGTGATTA
sll0644	-	GCTGGTTTACCTCCTACCCTACTCATTAGTGGTACTAGAGATTTATTGCTGAGCGACACGGCCCGACTAC
sll0645	-	GTGAACTATACTCCCCTAGCTCCTTCCCCCACTAAGCCTGATTCTTCCCTAGCAAAGGCGGCATTTTATG
sll0646	cyaA	ACGTCCATTTTTCTGCAATGCCCACCGACATCGCCCAGCGTTTTTATCAACTTTACCAAGGAGCACTGGC
sll0647	-	AGGAGGAATGACGGAAGTTGATAGCTATTTTCAGATCCACGCCTTGGGACCAGGAGAAACGTTCACTTGG
sll0648	lim	TTTATCTATGCTCTTACTCTCTGGGCCGGTAGCCTAGCTTTGGGATTTTCCAATATTCCCAGCGGTTGGG
sll0649	-	GCTACGTTTATGAGCTATCCGGGGCGGGTCTGGAATCGGACCCAATTAATTGAAAAGTTGTGGGGCAATG
sll0654	-	GCTTTAACAATGGCTTGAGCTTGATCACCGTTACTGCGGCTGAATTATTAGCCCTGGTGGAACACGGGGT
sll0656	nucH	GCGGGATGTCAATATTTTTGATGGTACGGTTCCCTATCGCTCCTCAGACCATGACCCCATAATTGTCGGC
sll0657	mraY	CCGAAACCCAAATTGTGGGCTCTTTTTACCTCATCAATACCCTCTTGGCGATCGTGGCTATGGCAACAGC
sll0658	-	CTGATGGACGAGCGTTTGGGGAGAAGAGAGGCTACTCGCTTAGGATTATCAATAGTCGGAATTTTGGGAG
sll0659	-	TGGGGAAGCCCTGGCAGGGGATTATTTGGCTGCGGAAGATTTGGCTCTTTTACAACCCTACCAACCTAAT
sll0660	pdxA	GCTAGCCACCACCCATATTCCGCTCAAAGAGGTGCCCCAGGCTTTAACCCCTCAATTAATGACTGCAAAA
sll0661	ycf35	CTTTAGCAATATCAAAACCAAGATTCGTAACCTTGATGTGTTGAAAACCACCCTCACCAACTTGGGTCTG
sll0662	-	CGATACCTGTCCGGTGGACTGTATCCATTGGGTGCCCTACGACGAGCTGAAACATTTGGAAGAAAAAAGG
sll0664	-	AGGTTTCACTCGCCACAAAAGATAACCTACCAATTTTTTCCGGCATTTACTATGTCGTCGACGAACAAAA
sll0668	-	GCCATTATGTTACTTTAATTTATTAAAGCCGTGGATGACGGTGATTTATACACCTCAGTTATTGAGAAGC
sll0669	-	TCAAAGCTGGACAAACCCATCCCCGACCAGTGCGGAACGTGCTCCATTGCGGCGACAACTTTTTATGGCA
sll0670	-	GAAGCATTGATCGGATGAGAGGAGCAGATTATGATATTGACGATGTTCCCTATGCCCAATATTACAGCGG
sll0671	-	CGGCTTGGGGAATCACACAACTTGGGAACAATTAGGTGAGGTATTTAAACTTCATCCTGTTGCTTTAGAG
sll0672	-	AGTAATATTGGCGAAGTTTTAACAATTGCGGCGGCTCCTTTAATGGGGTTGGGAGGCGTTCCCCTCTCTC
sll0676	-	TGTGATGGCACTCTCCCTAAATTTTCGTATCAATCGTTATCCATGGATTGCCCCAGGACTGCGTTGGTTC
sll0678	-	GTAGTATATTCAGTGCTTAACTTAGGGCATTTGATTGCTGATCTTAGCTTAGAAACGATTGTTTGGTACC
sll0679	sphX	GCTGCCTTCCCGAGAAACGGTGGAAAAATCTGAGTATCAACCCCTGTCCCGCCCTTTATTTATCTACGTC
sll0680	pstS	CGGAAAAGGCTAAAGGTATCGAAGCGATGGTGGAATTTGGTCTGAATGAAGGTCAAACCATGGCCCCCAC
sll0681	pstC	ATGTGGTTAAACGAATATTTTGGTTGGATTCCCCTCTTTAGCACCCCGCCTGCTGGCCCCGGTATGTTAC
sll0682	pstA	TACGTTTTGCCACTAACCTGTTGAGCGGTATTCCTTCCATCATTGCCGGGGTATTTGCCTACGGTGCCTT
sll0683	pstB	CCATTTTCGATAACGTGGTGTACGGTGCCAGGGTCAATGGCTACAAAGGCAATTTGGAAGAGTTGGCGGA
sll0684	pstB	GTTCGGCCCTCGACCCCATTTCTACCTTGAAGATTGAAGGGTTAATGCACGAACTCAAAGAGCAATTCAC
sll0685	-	ATATCTATGCCACTTGGTGCCCCGGCTGTCAGACCATTGCTCCTACCCTTAGTCAGTTGAAGAAGCAGTA
sll0686	-	AGTCAATGGGCCTCCCTGACAGCGGGCCTGGATCATTTCATTGCCGCGGTTGAAAATCATTACCAGCAAT
sll0687	-	CCAGGGTCGGAGCCGAGGGCGACTGTTAAAAGCCTGTCAACACAACCACTTAACGAATGTTCCCAATTTA
sll0688	-	GCGGGCTATGTGCTAGAAGATTTAAATCCAGGGGAGCAGGCCCAGGTGGAGGAGTTATTAAGCCAAAATC
sll0689	-	TCAGTGTGCTGAACCCCGCCGTACCTGCTAACCGAGAAGGTTTGATTATTGCCGCCTTTTTAATCCTGGT
sll0690	vapC	GGAACGATTTTCTTCAAAATTAAAGAGGTAGGGGAAGCTAACATCTCCACAAGTATTATCGTGGCTTGTG
sll0691	-	GAGACGATTCCCCTAGAGCCAAATCAGATCGAACAACAGTTCACCATTCCCGGCATTAAGTTGCGGCAGA
sll0696	-	GGAGTGATGGGTATCGCTGGTTTATGCCTCTTACTTTGGCTAGTCAACCAAGGGGAAAAGCCCTGGCTTA
sll0698	dfr	AAAAATCATTGTCCGAGCCTATCCCCTCCACCGTAGTAACCTTAGAGCAGAGGATGGTCCTGGCCTAGTA
sll0702	-	ACTCAACTGTTACCACCGCCGCCCGCCAGTCCCAATCCAGTGCCGGACCCGAGTGCGCTGAGCTTCACCC
sll0703	-	CGAAAAAATCATCCGAGGCTTTGAACCCTACAGCGACCACTGTGACCTACGGGGGATGTATAAACTGGCA
sll0704	nifS	TTTCCGTTATTTACGGCCAAAGCGAAGTAGGCACCCTCCAACCCATCGAAGAATTGGGTCGTATAGCTCG
sll0708	ksgA	TTCCGCTGTCATTCGTTTAACCCCTTACCCCGTCGAGCAATTACCAGGAGATCGTCGCTTACTGGATCAA
sll0709	llaI.2	GAACGTTTAAGATGGAGGCAATCAGAGCAGTACAACTATATTCGCAAGACTTACGGGCAAATAGTCCGCG
sll0710	-	GACGTGAAATATAAAGTGACTAGATCAGATTACCCCAATCAGTTGCGTCGATATCCACAGCCAGACCTAG
sll0711	-	TCCAGGGCATTCAGCACCGCAACCCAGGGCAAATCGCCAGCCATATCCACAACGATTTAGAAAAAGTTGT
sll0712	cysM	TGTATCTTAAAGAACAGTCTGAGGCCGTGCAATGCGTGGTGGCGGACCCCATGGGTAGTGGGCTGTATAG
sll0716	lepB	GGGGACATTATTGTGTTCCATCCGCCGGAGTTGCTGCAAGTACAAGGCTATGATCTAGGGCAGGCATTTA
sll0720	-	GTCGAAGAGAGAAACTCGGGAGAAAACATTTATGTTCTTTACTTCATTGCACCCTTTGGTCATGCCAAAC
sll0721	-	CAACTTATTGGTGACAGCCTCACCAACGTGGAAACCGAGGGTTCTATTAGCCTCCTGCGAGGAATCTTTG
sll0722	-	GGCCCCGAGGACTTGGAAACGGTCTGCAGCCAAGAGTACGAAGCTATTGTTAGAGCGTACACTAACAAAA
sll0723	-	GTCACTTCATGCGTCTTGGACAATCCCTTTATGGAGTTGAGGATCTATTCGGCGGTGGCGATCGAGACTT
sll0726	pgm	GAAAGTTTCAAAGACGAAGCCCATCTCCAGGCTATTTTCACGGAGGCGGAAGCCATTGTTACCTCGGCTT
sll0727	-	GTCAGAAAACCCTGTCAGCGAAACCCGTTGGATTGTCACCACCCATAAAAGCTTGGTGCAGGTAGGTGAA
sll0728	accA	CCGCCCACGCCAATCCATTGGGAGCCGCTGCTAAGTTGAAGGAAGCTTTATTGTTCCATCTCAATACCTT
sll0729	-	TCCTCCCTATCTGAGCGCGACTAAATCGAAACTCTATGGTAAAAAGGGGGATTTACACACTTCTTTTGGT
sll0732	-	TTATTCTCCCTGTAGCTGTTGCCCACCAATCCATGCTTTCTCCCGTCGTCATTTTCTCCGGGGTTTGATG
sll0733	-	GCTCCCTGGGAAATCAAAGTTATCTTGCTGATACTGGCGGCCATTGTAGTTGGGCCTTTATGGCAAAGCT
sll0735	-	CCTATGCGGTGCGTCGTACCCGTTCCCATCTGTTGCGCTTCGATAAACTGTTTGATGATATTCGAGCCAA
sll0736	-	GTTAGATCTCAACCAAAACTGCGTTAGCTCCGACCCTATTTGGCAACAATGGACCGATTGGCGATCGGCT
sll0737	-	TATCAAGTGACGGAAAATCTTCCCCTGGTAACTTGGTTCCCGTTTATGTTGCCTTCCCCCATCCTCGCTC
sll0738	modA	AATTCGGTACGAAATGTTTTAGGTTCCGTGGAAAGCGCCAATGCCGATGCTGGGATAGTTTACGCCACCG
sll0739	-	ATGCACCTTACAAACAACGGAACCCGTTTCTTCCGACCAAACCCACATCGGGATTCGGGCCCATCAAATT
sll0740	-	TTATGTCACCGTAAATCAATCCTCAAAACAACACAACGCAGTCAAAGTCTTGATGTTAAACTAGAGGCCT
sll0741	nifJ	AACACTCGCTGGGCCATGTACGAATATCTGGCGAAACGTTCTCTGGGTGGGGAAATTAACGGTAACAACC
sll0742	-	ATCCAATAGCTGGAGGTTGAGCATTGACGAACACAGAGAAAGGATTCTTAAGCAGCTTAAAGAAAGCCCC
sll0743	-	GTCTTTTAGAAAGTCCCAGTTTGCAGAAATATTTTCATGATGTTTTAGATGAGTGCTACAAACACGCTCG
sll0744	-	AAAGAGAGTTTAGATATTCCTATAATTGGCAGCTTAAATGGTTCTACCCTAGGCGGCTGGTTAGACTATT
sll0745	pfkA	TGGAATTAGGGCAGTGGAGTTGATCGAACAGGAAATTTATGACCAGGTGGTGATCTGGCGCAGTGGGAAG
sll0749	-	ATGATCCACCAGAAGTACAGACGGAACGAGCCCTGAAAACCCTATTAGCCGCTCCTGACAGCGACATTTC
sll0750	sarA	CAGGTCAGCATCACTGACAACGGCCCCGGCATTCCCAATTCCAAACAAGAAACCATTTTTGAGGGACACT
sll0751	ycf22	GGACGAAACCAGCGCCTATCGCCCGTATTGTTACAGAGTAGTATCGGCCTGTTAATTCTGACTGCTCTCA
sll0752	-	AGCGTTGGCCGATCTCAAAGCTGTAGCTGATAATGCCAATGAATTGACCGGGAATCTGAATCAATTTGCC
sll0753	folD	TGGATGTGGGTATTAACCGTCTTGATTTAGGAGAGGGGAAATCGACACTGGTGGGGGACGTGGATTTTGC
sll0754	-	ATTAAGCGGGAGGTCAGTCAAATGCTTCTCCACGAAATCAAAGATGACCGGGTGGGCACAGGCATGGTTA
sll0755	-	CAACAATCTCTCCTTTGGCCGGAGTGTGGACGAAACTCTGAGGGTACTAAAAGCCATTCGCCATGTGCAA
sll0756	-	TGTGTGCCCATCCCTTTGGTGGGAGGTCAAGGTAATAGTGTGACTAAAACCGTCGCTGTTCCGACTATTC
sll0757	purF	GAGCAAATTGAAGTGGACTCCCTCGCTTATCTTTCCCAGGAAGGCATGTTGTTGTGCACCGGCGAAGATA
sll0759	-	GGAACTTATTCCGGCGGGCTAAAAAAACGTTTGGACCTAGCAGCAGGTTTACTCCATCAACCAACGGTGT
sll0760	ycf38	TGTCACTAATTTACCCCTACTCTTCGCCAGTACTGCCCTTGCTCCTTTGGACTTCATGGCCCATTGGTTG
sll0761	-	GAGTCGCACCCGTAATGGGTCAGACTTTGCTGAGGATACCCAGAGAAATATCAATAAAGCCGCAGACCAG
sll0762	-	TGGTACTGAAACTGAAACGGGGGACTTGGTTGCTCTGGACAGTGGCCTTAATGCTGGGGTTGGGCGTAGT
sll0763	-	TCTCTACGCTCTGGTTAACCCGGTGGAGAATGCTGATATCCCGGCAGAAAGCCAACAAGTTAGTCTAGTG
sll0764	livG	AGGCAGTGGATCTGATCCTCAGCATCTGCGACAGGAGTTGCAAGATTATTTGTTGCAGGGGGTTGAAGTG
sll0765	-	AAAAGCTAGTGCCTATCTCTTGGAGGAGGGATTTGCGGAGGTTTACCATCTCCGGGGGGGAATTTTGCAT
sll0766	radC	CATTGTCATGCTAGACGTAAAAAACCGTTTGCTGGCGACCAAAGTGATTACCATTGGCACCGCCACAGAG
sll0767	rpl20	CATCAACGCTGCCGCTCGCCAAGAAGGTATGAGCTACAGCAAGCTGACCGGACAATTGAAAAAAGCCAAT
sll0771	glcP	TATTTCCACTACTTTTCCGCCCCTATTGGATACGGTGGGTTTGGGCCCCGCCTATGGTTTATATGCCACT
sll0772	-	ATTTATCCAATGGAGTGGGGGGGACAGTGTTGAGGGATGTGTCCTGGAATAGTTCGGCCATTTGGTATGG
sll0775	-	TTGTCGGTGGTTATTGTGGTGGTATGCCCTATACCGCTGCTTCTAAGCATAACTGGAATGTGGCGGCTGA
sll0776	pknA	CGCAGAAAGACAGAGAGTTCAAGTTTTAGCAAATCAGGCAAAGGCTATGGCCAGCGGTGCTAGCGCAACT
sll0777	-	GCCCCCTATTGCCAGGACTTCCACCAGATTATGAACAATTATCCCCGCTAGCAGAACAGCAAGGATCAAG
sll0778	-	TTCTGGGTAGTGAAGCGGATCCCAAACTTGCGCCCCTAGCTCAGACCGTACTATTAGTATTTAGCTGTGC
sll0779	-	TGTTTACGCATTGTCGCCGCCATTTTGCAAGAATCTGTCCATCGCACTTCAGACCTAGTAGCCCGCTATG
sll0780	-	GCCCTTGGTTTATATGAGGCGGCCACCAAATGCGGAGTTCTAGCCATTAGTGGTCTTTCGGACACTTCTT
sll0781	-	GAGTTTTTGCGTCGCAAGTGGGATAAAGAGCTAAATTATCGTCTGGTGAAAGAGCTGTGGGCGTTTGGCG
sll0782	-	CCATGACCGTGTGATTGGTGTCTTGGCTGTCTTTAGCGAGGCTCCCTTTGTCGCAGAATTTCTGGAAGTT
sll0783	-	TGCTCTATGGTCCCGGTGTTACTCTCGGTGTACAAAGGGGTTTTCCTAAGCTTGGGGATGAAGGTTTTCC
sll0784	merR	GGTGGGACATTATGCCCGACCGGATCTATTACAACTAACCCTCAACAATCAGCCTTGGTCAGCCCTAGAA
sll0785	-	CAGGGCTGGGAGATAGCTTTGAAACTTTGGTAGAAGCCTCGGAAAAGCTGGTCAATATGGGCGTTTACCC
sll0786	-	ACTGGCAGAATCTGCGGCAGAAATTCAAGGGTATTTTGCCCTACGCAGAGCAATTTTTTGTGAGGAACAG
sll0787	-	TGGGATGCAGCAACGATGGCAGAAACAGAAACTTTGCAAAAACACTGGGATCTTTTACCCTACCTGGCCG
sll0788	-	CCACCGCAGATGATGGCCCAACAAGGCATGCACATGCAATGGACAGACCAAAGTTTTATCGAAATGATGA
sll0789	-	TAGTGAACAGATTAAAAATCAACTGTGGGCGCTGTCGGCGGAATCTACCAGTAATGTCGTAGCGGCCCAG
sll0790	-	TAATCAGTAATGCCATTCACTACACCCCAACGGGGGGCGAGGTAACCGTCATGCTTGAGACCGATAAACA
sll0792	smtB	TAATGTCGGCATTGGCCCGCCAAGAACTCTGTGTCTGTGATTTAGCAGCGGCGATGAAAGTGAGTGAATC
sll0793	-	GTATATGGATTTGTAGCAACGCTTCAACCTGCCAACTTTGGGCGAGCCTATGCCGCCTATGGCGGAATTT
sll0794	merR	AGCCTCGGTGGAGGACTTCTAGCCGCAGTAACGCTAAACGCTTTAGTGGAAACATTGATTGCAAAGCCAG
sll0797	-	CGTTAGGAGAACCGGAAAACCGTGTCGAAGGACTAGATGCCGGGGCAGATGACTATCTAACAAAACCGTT
sll0798	-	GGGGAAGTTTACGCCTGGGGTAATGAATCCCAACTCTATCGACTGGTCTCAAACCTAATTGCCAACGCCA
sll0800	-	AAATTTAGGCAAGAGTTAAAATTTCTACACCTTCCTCAGTCACAACAACAGTGTGTTCAAACTGAGCAGA
sll0802	-	GCAAACCATATTTGCCGATTGTTATCTTAAAGGGAGAAAGGGCGCAGCCAACGAAACCAATTTACCCCTC
sll0803	-	CGGTATCAACCGGAAAAACGCTCTAACAGTTGGACAGCGACCATTAACGAACAACGTCGTCAGTTAGGCC
sll0804	-	CCATCACGAGCTACGAAGCAGGGCGCATCTGGAAAAAAGTACTGATCGGTGCGGGTGGTATTTTATTGAG
sll0807	cfxE	ATCATTTCCGTCCATGTGGAGCACAACGCCTCTCCCCATCTCCATCGTACCCTTTGTCAAATTCGGGAAT
sll0809	-	TTTTAACGACTGCAGCCCAACAGCACTTTCAATCCCACTTACGGTGGGAACCCCTAACGCCCCAAGAGTG
sll0810	-	GGCAATGCCCGAGGACTAGTCAAAGGTATTGGTCTGGTCAGTTGTGTTTATGTCAATCCAGAGGTGAATC
sll0811	-	CATCGCGAACTAAAGCAGTTGACTGGTGTAGAAGCCTGTCAATGTCCCAAGGGACGCATTCAACGTAATC
sll0812	-	TTGCCCTATCCACGGTTGTTACCTAGATAGCGTCAGCCAAAAACATGGACTCTACGCTGACCAAATTGCC
sll0813	ctaC	CCAATCGTTTGGGGGAATATAAGCTCCACGACTCTCAATTTAGCGGCACCTACTTTGCCGTCATGACAGC
sll0814	-	ACTAGTATTACCCCACCCGGAATTCATCGCCCATTTGCCTCCCATTGGCCAAGTCGCTTTTCAATGGTCT
sll0815	-	CCGAGAACTGAATCCCGCAGTCTAATTTGGTGTCGTCGTTTCTCCGTTCGTCCTAATTGCCTTGGGCTTT
sll0816	-	CCGGGTAGTAGATGAGTGGGTGCAAAGTATTAACCAAAAAAGAACCCCCACACCATCTTTGCGCCATGGG
sll0817	miaA	CGTCAGCGCACTTGGTTCCGCAAAGATTCGGCAATCCACTGGTTTGATGCTAACCAGCCAAACCTATTAG
sll0818	-	GGCTACACCGGAGGACAGGCCCAGCTTCTCTGAAGAAAATCTACGGGACGAATTGAGAAGTTTAATGGCT
sll0819	psaF	GTCGTTTCACCCACGCTGGTGACTTTTTGATTCCTAGCATTTTGTTCCTGTACATTGCTGGTTGGATCGG
sll0821	-	GTTTTAAGGGCCATTATCTGCGGCTGTATCGAGAAGGTAGGGTGCGGGCTGTATCTGACATTGAAAAGGC
sll0822	-	CACAAAAAAAATGAGCCTCAACGTGGGAGATGAATTTGAAATTACCCTCGGTCGCAAACACATTCACCTC
sll0823	sdhB	CGGGCTGCCCTCAACGATGTGAGCAATTGTGTTCTTTGTGGAGTTTGTTATTCCGACTGCGACGCCAAAA
sll0825	pcnB	CCGCCACGAACTGCGCTCTGTGCAGGCAATTTTGCAGGGCTATCCCCAGTTAAGTTGTTTAGAAAATAGC
sll0827	-	CCTGCGTTACCGGGGGGTCAGTTGGGTCGATGCCATGCTGTGGCGTTGGTATGATTTCTTTTTGTTTTTA
sll0828	nylA	CCCGCCAAATTGTCGGCTTTATGGAACAGTATGACGCCCTAATTTTGCCCGTTTTTAATCATCGGCCCCC
sll0829	rapQ	GCAACTATTTTCCGCACTTGGAGTTATCAGTATCCGTGGGTTTACGCCCTAGTTTCCCGCCTAGCGACTT
sll0830	fus	CCTAGCCATGACGGAAGGAATGCCCCAATGTAATCCGGTGTTGTTGGAGCCAATTTTGAGCGTTAACGTC
sll0832	-	GACTGCCGGCCCTGTGTGAGCAGTATCAAGTGGAGCAAGTAGTAATGGGGAATCAAACCACCGCTAAACA
sll0833	-	GATTATTGTGCGCCACATTTTGCCCCAAACCGCCAGTTACATTATTATTTCCGCCACGTTGGCAGTGCCC
sll0834	-	TTATTGATTGGGGGTTCCTCAAGCGGGCTCACCATGTCTCCATCAAAGGGGCCTTGATTATGTATGCCGT
sll0837	-	TTGGTCAAATATCCCGATGCGGTCACTGCCTACCAAAAAGCATTGAAAGCAGAAGAGCAGTTCTGGCCGG
sll0838	pyrF	TTTGGATCTGAAATTCCATGACATTCCCAATACGATGTTGGGGGCCTGCCTGTCTGCCAGTCGGTACGAA
sll0839	-	ACGGAAGTACCGGATACCACTAAACAGGTTTTTTTCACCACCCTGGAAAGAAGCTACACCGACCAACGGG
sll0842	nplT	TATTTAGCGCTAATGGTGAGACCGTAATTGACCGGAACACCGCAGGGTTACTTTTGACCATGGCCCCTCA
sll0843	-	CCGTTGGTTGTGTCCATACCGTATTTGCTCACGAACGTGACTTTGGTGGGGGATCTATCCTGGAAGATGA
sll0844	-	TGGCACGATCAACAAATCAAACTGGTCTTTGACGAACCTCAATTTGGCATCACTCCAGGGCAAGCCGCAG
sll0846	-	ATGAAATTTTCCCTCGAGTCTCTCTATGGTTGGTACCGTCAAATGCTGAACCATCCCCGGTACCGTTGGT
sll0847	-	GGCGGCCATTAATCACCGTCAGGATTTAAAGCACATTGAACGGGGACGTTTCACTTACCAGTCCCGTCTT
sll0848	dnaA	GTACAGTTGCGACAAAATAACCCAGCTCCAGCAAAAAGATTGGGAGACCAGTCAGACCCTCACTAGCCTC
sll0849	psbD	GCCTATGACTTTGTCTCCCAGGAGCTACGGGCGGCGGAAGACCCGGAATTTGAAACTTTCTATACGAAAA
sll0851	psbC	CTTGAACTCTGTGGGTGGGGTTATTACCGACGTTAACTCCTTTAACTACGTATCTCCCCGGGCTTGGTTG
sll0853	-	GACCATGGAGATCGGGGTCAACTATGGCGGGGCACAACGAATTCCAACTTGGCTTTCCTAAGGGGTGATT
sll0854	-	AGATTTAACGGCCGCTCCGGCTCCTTTGGGGGAAGATAACCAAATTACCGGTTTTCTCGGTGAACCATTG
sll0855	-	TACCCCTCACCGACGGGGGAGACAATGCAGTGCTCTGGGCTTTTAACAGTCAATCCCATTTTTCTACACT
sll0856	rpoE	GGCTAAAGTACGTTCTACCCTTTATCAACTTTGTGGACAGCATCAACTCGATGATCTAGTTCAGGAGGTC
sll0857	-	GATGCAAACGGCCGAAGAACCGAACATGGCGGAACTGGAAGCTTTCCTCCAGGAAACTTGGTCTGGCTCC
sll0858	-	TGATGTCTGGCAATGGCAGTGACAGCGAAATCCGCGCCAAACACAACCAGGTGGCTAATTTGAGGCAACA
sll0860	-	CGTGTTTACGTTCTTTTATTCAACGCAGGTACGGATAATGAAGGCATCCACACCGTACAAATGGGGGGAC
sll0861	-	GGGCAAAGTTTACGGCAATCGTATGGTGGATGTGGCGGTAACTAATCGCAAACTGGAAGACCGAGCCATT
sll0862	-	TGGTTTTATTTTTGCAACGGCAATTGGAACGCCCCAGCTTAAACGAGTTGACGGAACCGGACGACACCAG
sll0863	-	CAACATCCATGCCCCATCGTTTAATGCCCGACCAGTGTTTAAGTAAACCCGCCTATCGCCTTTACCAAGC
sll0864	-	CCCATGGCCAGCCCATACCGTCAGAATTTGATCGGGCCATTGCTTGGCCAGAATATATTTACCTCATTGC
sll0865	uvrC	GAAATTTTTCTACCGGGAGAATCCCAACCCTTGCCCACCCACGCGGAACAACCTGGAGTGCAATTATTAC
sll0867	-	GCATCGGCTTACCCAGCCCGGAGCAGACCCCTGGGGAAATCAATATCCCTAAAATTCTCTGGCTTTATAA
sll0868	lipA	GCTGGATAAAGGAATTTGATCCCGACATTTTCACCAAATCTGGGTTGATGTTGGGCCACGGGGAAACGGT
sll0869	aat	CATTGCCATCCGGGGGGCTTTCATTGGAGAATCGATGTTTTATACCATTCCTGAAGCTTCCAAAGTTGCC
sll0871	-	ACCTACAATCGGGCCCAAAGAGCTTTCCAGTGTTGTCCCTTTTATTTGAACTTATTTCGGGCTATGGCCC
sll0872	-	GCAATTCTTAATGAGCAACAAAAAGGCAAACTTGAAGCCGGTTTAGCCCAAGGCCAAGAAGTCAAAGCCA
sll0873	napC	TGTTGGCGGGTAATTTACCGTCGGGCATTACGGGCTTTCTCTCCCACAACCTTTGTGAGAGCGATCATTT
sll0875	-	TACTACCGCCAGCGAAGTGGGTAAAGCCTACGGCAAAAACACCTTTTTAATCACCACCCTGCAACCAGTG
sll0876	ruvA	AAACTAAATTATCCCAATGGCACAAACTACAAATGGGGACCGGGGAAACTGACTCTACTCTGCCCACCAC
sll0877	-	CAGTGCAATTAGACCCCCCCATTGCCTATCGTTTGGAAAGTATGGGTCTGGTGACCCTTAGTGGTGATCA
sll0886	-	GCCAATACTGCCCTAGCGTTGTACGAATTGGGACAAAAAACCGAAGCCATTCAAACCATGCGTCGTCTGG
sll0887	-	TAAAGAGAAAACCCTTAGCCATCTGGATTACCGCCCCATCCCCACCGGAAAATACACCGTCGTCTTTTCC
sll0888	-	GTATCTTGCGTACGAAGACGATACTGATCAACTCTATGAATTATTCAATGGGGAATTAATCGCTGTGCCG
sll0891	citH	GCCCTGCCGTTTGGGGTGTCGAGGAGTGGAAGATATTCTCGAAGTGCAATTAACCCCTGAAGAAAAAGCT
sll0892	panD	ATATTATCAATCTCAGCAACGGTAATCGCTTTTCCACCTATGTCCTGCCCGGTCAAGCCCATTCCAAGGA
sll0895	cysQ	ACAGTGGCCAGAATCAGACCAATTTAAATGCCAACGAAGATAAACAGGATGGCCCCGTAACAGCGGCGGA
sll0896	-	GAGGTGGCCGCCATGGTGCAGAATTTTTTTGGTCTAGAAGACCTACCCATCGACGATAGTGTAGATGCCA
sll0897	dnaJ	GAAGAGCGGGAGCTATTGGAACGATTGGCCACTATCAAAGGAGAAAGCCACGGCAAAGGTGGATTAGAAG
sll0898	-	CCCGGAAAATTCTAGGGAAACGGACACAGGCTTGAAAACTAAAACCGGCAGTGATGGCCAGGAGTACGAT
sll0899	glmU	ATCAGTTCTATTTTCCGTGGTTAGCCAAAGTCAGATTGGGGACGGTTGTCGCCTTGGACCCTATAGCCAC
sll0900	hisG	AGAATGGCTTGATGGAAATCGAAGTTTTGTTCGACAGTAGCGCCCGCCTCATTGCCCATCCCCTCAGTTA
sll0901	purE	TCATCGGTGTGCCGGTGCAGACTAAAACCTTACAGGGAGTGGATTCCCTCTATTCCATTGTGCAAATGCC
sll0902	argF	GTTTCGGCAAATTGGAAGGCTTAACGGTGACTTATCTAGGGGACGGCAACAATGTCGCCCATTCCCTCAT
sll0905	maf	CAAGCCTACGTGGGTAGTGGGGAACCCCTCCAATGTGCTGGGGCGTTTGCCCTGGAAGGCAAAGGGGGAA
sll0909	-	TGCAGCGGAGTTAATTCGGGTTATTCGTCAGATTGCCCAGTGTCGTTCTCGGTTAGTAGCCATCCATCGA
sll0910	-	CCTTGGTTCTTCTTTCCTTTCCTTAGAAAAATACCAGTCTGCAATTGATTACCTCGATCAATCATTGGCT
sll0911	-	AAGTGGGCAGGGCGAGTTCGTGCAGAAACTAGGCGCATGATTGAACGTAATAAAAAAGATGCTCGTCAGC
sll0912	-	CCTCGACCGCACCGTGGAAACCATTTTTGCTTTTGAAGAAGAGGGAGAACTACGGCAATATCCCGGCAAT
sll0913	-	GCCGGAGTTACGCTGTACCTTTGCTGATCGTTCCCTGGTGCCAGATATTTCTGTATTTCGTTGGCAAAGA
sll0914	-	CCCAACGCGGTTGTTCGTGTCGTCCACATCCCGGAAAAAGGAGAAACTTTCAGTAATAAGTACTCCCTGG
sll0915	pqqE	CGCAGTGACACCGGAGGATATTCAACGGGTGGCCCAAGAAACTTTTCGTCCAGAAAACAGTACCATTGGT
sll0916	cbiC	TGTATTGCCCAATTTCCCGAAGCTATCTATGTCATCGGCAATGCCCCCACCGCCTTGTTAACCCTCTGTC
sll0920	ppc	AGACCAGCGGCGTGCGTTACCGTCGTTATTCCAAAGAAGAACTACTGCGGGGAGCTCTGTTAACCATTAA
sll0921	-	CAACAAGCTCTGCGCCAATGACCGCACCCAGGCGGCGGTGAGGGCCATCCGCTCCGGATTAGTTAATTAG
sll0922	-	TGCATACGTTCTTAGCTTGGTCTAAGAATACGGCAGACGAAACCGAGATCTGTGGGACCGTCGAGGCTCC
sll0923	epsB	GGCTGATCTCAACGTTATCGGAATTGTGGCCAATGCTATCACTTCTACGTCCGGCGGTTATGGCTACTAC
sll0924	-	TTTAGCGGGTTGATGTTTGGCCCGGATCTGGACATCCATTCCTGTCAATATAAAAGGTGGGGCTGGCTGA
sll0925	-	ATTTGGTGGAGTGTTTTCAGCGGACTCCCCAGGATTTTTGGTTGCTGAAGTCCTATGAGGGTCTAGAGGC
sll0926	-	AACTGAGCAAATTCAACAGCATCTTAGCCATGTGGATGCAGTGATGGTGGGCCGAGCCGCCTACGAAAAT
sll0927	metX	AAGATGGCTCACCCGTAGCCATTGATACCATCCTCATTTCCACTCAGCACGACGAGCACATTGGCGATAT
sll0928	apcD	TATTTTGCAAGCCGACGATCAACTCCGCTACCCCACTAGCGGTGAACTCAAAGGGATCCAGGCGTTTTTA
sll0930	-	GCGGCTATTCTGGGTCGGATTGAGTTGCGTAATCTGGGTATGGGCCAGGGGCAAAGCTTGTTATTATTAG
sll0931	-	GATGCTGACTGTGTTGAGGGGCAATGCTAACCAGACTGAGGGTCCATCCCAGGGGACACCGCAACAACCC
sll0932	-	GCTTTCCGTTTTCCAACGGCGCATTGTTATCTATCTGCTCCTCCTGACAGGCCAGTTAACCTTTCTGCTC
sll0933	-	AAAGATAAAAAGGGCCGCCGTTCAGCAGACAGTGGCATTCCCGCCGTGGTGAGCCAAAGGATGGTTAAAC
sll0934	ccmA	ACCGCTTCGACGAAACCATGAAGCAATTGGCGGTTATTGGGCAAACTGTAGGACGTTGGCCTAAAGTAGC
sll0936	-	GAGCAGGTCAGCCAACGCTGGGCCGAGTACGGTTTGGGGGATATTAATTTAACCGAAGTTAATCCCAACT
sll0938	-	GGGGGGAAGGTTATGTACGTTTTGCCTTAGTACAGGAGCCGGATATTTTGGCTACGGCGGCCAAAAAAAT
sll0939	-	ACCATCGCCCCTACCCTAGAAAGCTTGAGCAAACTAGGGCTAATCGCTGTAATCAGGACTTTTTTAAACT
sll0943	-	AGTCAACAAGCCCGCAACCATAACTTAATTCCCATTGCCTGGGTCCAATCTCCCCAATACCGCCGCCTCA
sll0944	-	ACAACTGAGTATTGATCCCGACGGATTAGCAGCGGGCGGTTTCATCTCTCCAGAAAAAGAACACGAGTCC
sll0945	glgA	ATCCAGCTTTCGACTCCCGAAGGATCTATGGCGGAGATGACGAGGCGTGGCGGTTCACTTTTTTTTCTAA
sll0947	lrtA	ATGTTCCGTAACAAGGACACAGATGAAATCAACGTCATCTACATTCGTAACCATGGCGGCTATGGCGTTA
sll0980	-	TGAGTTTGTGCCCCCTCCACCACCGCCATTTTTTGCGCCCTTGGAAGAAGGAAATCTGTTAACTAGGCAA
sll0981	-	CACAATGACAATCTAGTCAAACTCACCCTGAGCGCCCAAGGGGGCAATAAAACTGCGGCCGCCATATTTT
sll0982	-	TGACTACCAACAACAGCACTTTGTTAGACACTATCCAGCAAGGTTTTCGGATTACGGTGGGAGCCACCGC
sll0983	-	ATCCTTCAGGAACAGATCCAGCGGAAGTAATTCTGGCCCGTCGTCGAGCGGAACAGAGCAAAAGTACATT
sll0984	-	CCCGCCCCTGATGCCTTCAAAGATGAACATTACGTGGGCTACTATCATATCTCCTTTGATCTAACAGACC
sll0985	-	TTTCTCACCAAGGTATTCTTATTCGTATTTGGCTTAAGACCCTGCCGGGGGAACAATGGGACGTGGCCAG
sll0986	-	TGATAAGGCATATGAGCGTGTTACTGGGAGACTCATCGACTGGGAACTGGGAACTGGGAAATCGTGATAG
sll0990	-	GCCCCCTTTGTTACCCACACCATGGAACTAAAGGATATCAACCAAGCCTTTGACCTCATGCATGACGGCA
sll0992	-	AAATGCATGATTACATTGTGCAAGAGCTGCCTACGTGGATTGAGGCTAATTTTGCCGCCACCGATGCCCG
sll0993	-	TGTGGGCCCCATGGGGGACACCCATTTACTAGACGCTGATTCTCTCATTTGCCTAGGCACAGTAGAACAA
sll0994	-	TTATTTAAGACCTTTAGCCAGGATGTCAGCACAGAACGGGTCATTGGTTGCACGGGCACTGTCACCTCGA
sll0995	-	TTCTATGACCATCACGGCGTAGAAGAGTACTATGTTTATGATCCAGATGACAATGAGCTAACTGGGTTGC
sll0996	-	AATACCCTCAACCTAATTGAAGAGGTTGGTTTTGACCTACTCAACACCGCTGCCTATTCTCCCCGTCCCG
sll0997	-	ACGACTCCTATCCCGATGCTCTGAGGGCTTTTTTGGTAGAAGCTGGCTATATCGAGGCGAAATTTGAGGC
sll0998	-	AATTTTCTACCCATCCCGATGCCCTCGACCCGGAAAGGTTATTCGCTAATCCCTACAGCTCCAATAACGG
sll1001	-	TAGCGCCATTGACCAGACCGATAACCCCTTGGTACGGCAATTCTTTGAAGCCAAAGTGGAAGGTCCCATT
sll1002	ycf22	TGCTTACCCTACAGCAGACCTTGGATGCGGCCCGACTTACCTTTGAAAATGCCCAAAAAATCACCAGCGA
sll1003	-	GGGGGCAGAATCGAGATCAAAAGTGAGCTAGGACAGGGCACAACGGTATCTTTGGTCATTCCTAAACAAC
sll1004	-	TACTCTGCTTGGGGTTGTTAGTGGCCCAGGGGGTAGCTAGTTTAATTTTGCTCAGCCGTTTGGTCAAAGG
sll1005	-	ATTTATTATTCACCCTCATCAACCTGGCCCGTTGGTACAATCTCGACGCTTCCTTGGCTCTCCATGGCAC
sll1006	-	CTGGCGGCGCAGTCGGGGGGATTACAGCTTTTGGCTCTACCTGTTTGGACTGATTAGTTTTTGGTTTAGT
sll1009	frpC	CAATACGACGCTGCTCAAATCACAGTAGGCAGTGGATCAGGGGCACGCACCTTTGTGGCTATCAATAATG
sll1011	-	TAAAAGAGAAGGATTTGTCAGGACGGAAAATGGTGTCTGCCAATCTAAGTAATGCAGATTTGAGCGACAG
sll1017	amt2	CTGGCGGCGGTGGTGGTAATGGGACCTCGTATTGGTCGTTTTGAGGGCAACAAAATTAATAGTCTGGGTT
sll1018	pyrC	CTCCAATGGCATTGTGGCGAGCTTTGAGCACCAATCCCCGGCGATGCTTAGGTTTACCAGAAGTTAGTAA
sll1019	HAGH1	GGCCACATTGCCTACTATTTTGCTCCAGGGTCAGGAGAAACCATCGGGGATTTATTTTGCGGTGACACCA
sll1020	-	GATGTGGTGTACGGTTCCCGCTTCTACGGCAATCCCCATCGGGTGCTCTATTTCCATCATTATTTAGGCA
sll1021	-	TTGAATGAAGGCAAACTCAGCACCGTAGTTGACCAGGTTAAATCCCTACTCCAGGATCCCCCGTCGGTTT
sll1022	-	TGTTGATGATCGTCATAATTGGGCTACTGTTTGCTTGGGGCTTTTCGGAGCGACGTCCATCGGAGCTAGT
sll1023	sucC	AAGGAATTTTTGTTAACCTGGCCACCAGAGCAACGGACACCTCGGCCTTGGCGGAAGATTTACGGTCTTT
sll1024	-	CAGCATTGTGTTGGGATTGCTGTTAGTGTTTCGCACCAACACCGCCTATGAACGTTTTTGGGAAGGACGC
sll1025	-	CCACGGTTGTGGAACCCGGAGCGGTGCAGTTTTTCGATGGCAGATTATTCATCGGTCAAATTAGCCAACT
sll1027	gltD	AATATTAAAGCTGAATACGGTCAGTATGAAACCAGTATTCCCGGGGTATTTGCGGCGGGGGACTGTCGCC
sll1028	ccmK	ACGGTGATTGTGCGGGGGGATGTTTCCGAAGTACAAGCTTCTGTTTCCGCTGGTATCGAAGCCGCTAACC
sll1029	ccmK	AGGCCTCAGTGACCGCTGGCATTGAAAACATCCGTCGGGTAAACGGTGGTGAAGTTTTGTCTAACCACAT
sll1030	ccmL	AGTTTTGGGGACCGTGGTCAGTACATCGAAGACACCGAACTTAACCGGCGTCAAGCTGCTTTTAGTTCAG
sll1031	ccmM	ACAACATGAGTATTAATTCTGACATTACCAACCAGATCCGCTCCCTCCTGGCCCAGGGCTATGGTATCGG
sll1032	ccmN	TGGTAACGTGATCATTCACGAAACAGCGGTCATTGCTCCGGGGGTTATTTTAGAAGCGGCTCCGGATTGT
sll1033	-	ATGTTAGCTCCAGCCAAGACGTAGACCGGGGCCTGAGAAAATTAATGGAGGCGGCCAATGAATACAATGG
sll1035	upp	CCATCATGGCTGCTTTGGATTTGCTGATGGCCCGGGACATTGATGCCAATTTAATCCGTTTGGTCTCCGT
sll1036	-	TGATTGGTAACATTGAGTTGCAGACCCGGCCTTTAAATCACCCAGGGGAAGCCATGGGTTATCGGGTAAC
sll1037	-	GGCAACGGAGAATGGTTCGGTTAATCTTTATGAGGGCTTGCTGTATATTCATCCCGCCGCTATGCGTACC
sll1039	-	CAATGAGGCAGAGAGGGCCCTGGGTCGACTTTGTGGAGAAATGGGCTACATCACCATCGAAGATGTTATT
sll1040	-	CCCTGGGTGCCCCCCAGCAAAGGATTGTGTACCATCACCACGGTCAAAAAAGTAGTCATAGCAATGGTAA
sll1041	-	TCAGCCAAGATCATGTTTGTTGTTGTTACCTAATTGTTACCCACCAATTCAGTACTATTGATAACACCAC
sll1043	pnp	TGATTTATAACATGACCCGCAAACTCAACGAAGGGGAAGTGTACCTCGGTCGGGTAACCCGCATCATTCC
sll1045	mutT	ATAGTTATCCCCAGGTGCGCCTAACTCTCTACGTCCATCTCTGTCAATATCTCTCGGGGCAGCCCCAAAC
sll1049	-	CATTAAATATCGCCTGAAACCCAGTGATTGTGAGCATCTTCCCGCCTTACCTGAGGGTTTTGCCGACCGT
sll1051	cpcF	AGCAGGCCCAGCATTACCGCCAACCCCTAAAGGATTTTCTCCAGTCTTTTGTAGAACAAGAACCAGAGGC
sll1052	-	GGGATTTGTGCTTGGTAGTTTGTTTGGCGCTAGGGTAGCCACCAATATTTCTAACGAATTACTGGGGCGG
sll1053	-	TCCAGGGCAGTAACTACCAAATTTTGTCCGGGTTAGAACCGGGAGACAGGGTTATCACGGCGGGATTATT
sll1054	-	GAAACCGTTAAACGGGAATTGGAAGAGGAAGCTGGTTACCGGGGGCATACCTGGCAAACCATTGGTCAAT
sll1056	purL	CCTGCCTGGGAAAACTATTTAGCTGGTCAGTCCTTACCCTGGCAAAAATTGGGAGTAGTGGGTACAGCAC
sll1057	trx	GTCCGCTAGAAACATGCCCATGCTAGCCGTTAACGAAGACAACTTTGATAACCTCGTTCTTCAATGTCCA
sll1058	dapB	ACTTTGACCACGTGGAAATTATCGAATTACACCATAACCAGAAAGCCGACGCCCCTAGCGGCACTGCCAT
sll1059	adk	TTTTACTCGAAGATCTGGGGCAGCCCCTGGATTGGGCCCTGTACCTGAAAATTGATGAAGCCACGATGGT
sll1060	-	GCCCACCCTCGCTCGGGTTGTGGTGGTTTATGGTAATCAAATTGCCATGGCAGAAAGCTTAAATGAAGCC
sll1061	-	GTCAATTCGTAGGTCAAGAGGAAGTCTTCAGAGTTGGAATAGTCGCTATAGAAGTCAGATTAGCGAGCTA
sll1062	-	CGCCAAGCTTCTGGGGGCTACCGCTGTTCTTTATGAGCGTTTACAAGAGATTGTTAATCGAAAGACTACG
sll1063	-	GGCGATGGCGAATTATTGGCTGTCACTATGCCCGCAACCAGGGGTTATTTTTATGGGGCGCTCTATCAAA
sll1064	-	CCGGATTTTATTGATCCTAACAACGACTTCCCCGTGGGCAATCCCAATGGCTTATCGCCCATTACTCCCA
sll1068	-	ACTGTAAATCGCCTTTTTTTAGCAATTTTGACCATAGCCAGCTTCAGCCTTAGTGGAGGTTATGGATATG
sll1069	fabF	TGGATTATGTGCCGGGGCAGAGTCGGGCTTTAATAGTGGATGTAGCCCTATCCAACTCCTTTGGTTTTGG
sll1070	tktA	AACTGTTTGAAACCCAGGATGCCGCCTACAAAGAGTCAGTGTTGCCAAAGGCTGTCACCAAACGCCTTTC
sll1071	-	TGATGCCCCGCACCTTTTGGATTGAGATGCAGGCTCGTTTCGGCAATATGTACTACATTCGAGATAATGG
sll1072	-	CGCACCATCGACCGGGAAATTGATTGGTTTGTGCTAGTGAATGGAAAATATGAACGCCTGAGTCCCGACG
sll1074	leuS	GATGAAATTACGTTGGTCATTCAAGTGCTAGGCAAAACTCGGGGAACTATCACTGTTCCCGCCAGTGCGG
sll1076	ziaA	CTCCATCACACAGCAGATCCAATTTTAATGGCTATCTATGCCCAGGCCACCACCATGACCCTAGCAGTGA
sll1077	speB	TTTCCTACGGTGCGGGGCATCTGTCGTCATTTGGGGGATAAAAAAGTCGGCATTATCCATTTCGATCGCC
sll1078	-	ACGGAATATAGTCCCGAAATTGGTTTGCAATATTCCTGTCCCACCTGCCGATCTCCGATGGATGACATCC
sll1079	hypB	GCTAACGTCCGTTCCATGAACCCCCATGTGACCATTATTCCAGTATCGGCTAAAACCGGAGAGGGTTTGG
sll1080	-	GGGGCGTTTCCTCCATTTTGGTTAACAGCTCTGAAACGGGAAGGCTCTAAAGAGTTAGTTACTTCCGCCG
sll1081	-	TTATTCCTTTGGTATTGTGGGCACTGCTTTCATCTTTACCCACTGTGAGTGATGTTTTTCTGCCTTCGCC
sll1082	nrtD	CATTAATCTGCCGGGGGATGAAGAAACTCCGAAAAATCGGACCTATAAAATTAAGCGGGAACCAGAGTTT
sll1084	-	GAAGAAGTGGATCCCAAATCCCCAGCGGTGACGCAATTATTGGCCCAAGCCCGTTACCAAGTGCAATTAA
sll1085	glpD	ACATTTTAGCCTTAGTCCACGGAGCGCCGGAGTTGGGGGAAAGGATTATTCCTTCCTTGCCGGATATCAA
sll1086	-	GAGCTTTTTTTGCTTACCAGTCTGAGTTTGCTTGTACCCATGGCGCCGTCTCTGCCCAAGCGTTGGATTT
sll1087	-	AGTTTTACTGGTAATTATTGCTTCCAATGCCGGTTGGCTTACTTTCCCTGGCATTTGGCGCTCGGCGGTC
sll1089	-	ACCAAGATCTGCGGAGTTTTTTTGAAACGGGTCGTCCCCAATCCCAGGACACTCTGCGGTTCCAACGTCC
sll1091	-	CGGGTGCCCACCGAAGCCGATCTGAAACAATACATCAAACAATGGGATAAACGCTACGGCGCTACCTATT
sll1092	-	TGGTTAGCAGAAGATGACTCTAACTTGCCTGTGACGACAAAAGATACCTTAGAAAATATGGATAACGTTT
sll1094	-	CAGAGTTAATACCAGGTCAGATACTAATTATGGATAATGCAAGCTTTCATCCGAAAGAAAGAATCAAGGA
sll1095	-	ACCGGACATAGACCATCCCACGGACTTGCAATACCTACCCGTCACCTTCATCGCAGCAGATAAAACTTAG
sll1096	rps12	AAGAACACTCCGTAGTACTAATCCGGGGCGGTCGGGTAAAAGATTTGCCTGGGGTTCGCTACCATATTGT
sll1097	rps7	GGTTGGTGCATTTTTCCCGTGCTCGGGGTGGTCGCACCATGGAAAGCAAATTGGCTAACGAAATTATGGA
sll1098	fus	TGGGCCAAGCTGACCCTGTGCTCCTAGAGCCGGTCATGAAAGTCGAAATTGAAGTTCCTGATGACTTCAT
sll1099	tufA	ACTCCCCACACCGAATTTGAAGGGGAAGTTTACGTGCTCAAGAAAGAAGAAGGTGGCCGCCACACTCCTT
sll1101	rps10	GCACCCACCGCCGCATTATCGACATTTATCAGCCTTCTTCCAAGACCATTGACGCTCTGATGAAGTTGGA
sll1102	-	GTGATTTTTTATTCTTGGGAATCGGTGATCAATTCCTGGCACATTTGGGAAACTTCGCCGGATCCGGGAG
sll1103	-	GCTTAGTGTTCCGGGGGCTGGAAGGCGATCGATTTATGTTTGATCTTTTGGCTAATTTACCCGGTGGCCA
sll1104	glnH	CAGCCTAGAAGCCATTCGGCAACGGGGTAAATTAAGGGTGGGAGTGAAGGATAACTTACGACCTTTGGGT
sll1106	-	ATGAGTGACTTAATTGTTATCGGCTACGATGATGAATACAAGGCAGAGGAAGTACGCCTTGCCCTGGCCA
sll1107	-	TGCCTAACCTGGAGAGATTTAACCTGAAAAATGAGGCGGTGTATGGAATTCTGCCCGCCAGCGGTGAACT
sll1108	-	ATTGCCGGAGTTAGACTCACCCGCCAGGGACTGCAACGCTATAGCGAAACCTTTGAAGAAAGGTATGATC
sll1109	-	GGCGGCCTTTAGATTGCTACGTGGAAAACTCCCTCGAACAAGAGGACGCTCAATACTTATTATTGATGCC
sll1110	prfA	AAGAACGTTCCCAACTCCAAAACCGTGAACGGGCGATGCAAATTCTCCGGGCCAAGCTCTATGACATGAT
sll1112	aroQ	CTGCGGGAAGATGGCGTCGATTTAGAGGCAGAGGTGAGTACTTTCCAATCCAATAGTGAAGGGCAATTGG
sll1118	-	TGGCAGTAAATACCGGAACCATCAACATTGACGACCGGGGAGCATTATTGTTAATCACCGCAACGGGGAC
sll1119	-	CATTGCTCCTTTGACAGTTCTGGAGGAAAACTCCTTGCAGGCCTTGACCCAAACGGCTTTCATCTGGTCT
sll1120	-	CCAACGCTACCGCCCCTCCCCTTTTTATGGCTTTGATGAAGTGGATATGTTTTTGGACGGTGCCAATGTG
sll1121	-	TCAAGGAAGCAGAGGAATACCGACTACTCTACGTCGCTATGACCAGGGCCAAGCGTTTATTGTGGCTATC
sll1123	-	ACGGAGCTGACCAACCAACAATTTATTGCTGGCAGTACCCAATACCTCAACCAGGTGGAAACTACCACTG
sll1124	-	TCCAGGACCATGGTATTGGCATTGGCCCTGAGGACATTCCCAACTTGTTTGATAGTTTTTACCGGGGCAC
sll1127	menB	AGGTATCCAATGGGCGAAGGAAATCTTGAGCAAAAGTCCCCTGGCTATCCGCTGTCTTAAAGCTGCTTTC
sll1129	todF	GCCTCAGCTTTCCCGAACGGGTCAAAAAACTAGTGCTAATAGATAGTGCTGGCCTCGCGAAACAACCCTT
sll1130	-	GCCCCGCTTTAATTTTGTCCGACGCCCCCGCTTTTAATAACCGCATTGGTCACAGTGTTATGGCTATGAT
sll1131	-	TGGGCTTCCGTCCTCTCCGCCGAAGTCATTACCATCATTCGTTACGGGGCGATTGACCTCTGGGTATTTC
sll1132	-	AGTTTACTTTATTGCCGCTTGGTGGTCTTGGTGGCAGGGCGCTAGTGTGGGGGGGAGAATGTTTAGTAAT
sll1135	-	AGGAATTTCTCCCCATGGCTACGGAGTGACAGTGCAAGCAGGCCCAGAGTTTAGTCGTCATTATTTAGCC
sll1138	-	GCTAACTGGGCAGTGGACCGTTTTGATGAGTTGGATCTAGACCGTTTACAGGTGATTTTTTCCCGGCCCA
sll1142	-	GACCTGATGGTCAATCTCCTCACCACCTGGGATGTGGACCTCAAAAAAATTATTATTCATTCCCTGCAGG
sll1143	uvrD	GAACGCCGTTTATGTTACGTGGGCATTACCAGAGCCCAGGAAAATCTCTTTTTGACCCATGCTCGCATGC
sll1144	-	GCTCCCCATTGGCTCAAAAGCGGCGGAAAGTTCGGCATTATCAGTTTTCATAGCTTGGAAGACCGCATTG
sll1147	-	AGTTAGCCTTTTTTCTGCCGGGGCTATGGCTATTTGCCATTTACCGAGATCCAACCATTGCTGCCATTTT
sll1150	-	AGCAATACCAGCAATTTTCGTCAGATCATGGCGGAGGCAAAAGGCCAAAGTCTGATCGGGCCAAACGTGA
sll1151	-	ACTTATTTGAGTGATAACTGGCAAATTCCCGATAGCCGGGTGCAGGAAACCACCAACGTGGGCGAACCAA
sll1154	norA	GGGGCTATTCATTGTCGGTAGCCTGATTTGCTATTTGCTGTCTATGGTGTGCCTTGCCCAAGCGGATAAC
sll1155	-	TTTTGGCCTTCACCGTGATTGCCTTCCTTGCTGTTAGCAACCTAATTCGGAGCTTAATTTCCGTCAGCAT
sll1158	-	ATTGAGGCGATTTTTTTACGGTGATCTAGAACCATTAGGAGTGCAACCGGGGGGCGCTGGAATGGTTGTC
sll1159	-	GATCTCCTCAGCGACAGTGGTTTTCAAACAGCTCAGGATTATGGATTAGTTTTTACCGTTCCCGATGCTG
sll1160	-	ATCGGGGATTGATATGTCACGAATGGGGGGACGGGTTCTTTATCGTGTCACCACTAAGCTAGAGGGTGTC
sll1161	-	GCAATGCAAGGCACTCCCCCCATTATCGAAGATGTTGAGGTTGTTCCACGTCGTCAACGGCTTCTGACAT
sll1162	-	CACGTGGCGATCGGAAGATATCTTAGTATGGCGGTGGTGGGCGTTACTTTTCTAGGGTTAGCCTATCCTA
sll1163	-	ATCGAGACAGAAAACTCTAGTATTGCGGTTTGGGGCGTTCAACCTCAGCAGATTGTTCAGCCCCATTCCC
sll1164	-	TTAAGCATGGTGGCGACCTTGATTTCCTTTGTCGGAGTCGCTGTTACGGTTTTTTGGGGGGTTGCTGATC
sll1165	mutS	GGCGGAGTATCTAGCGGGGGAAATCCAAGCCCGGACAATTTTTGCTACCCATTACCATGAGTTAAACGAG
sll1166	-	GAAACCATCGGTGGGGTGGTAGATACCCTGGTCATTCTGGTTTTGACTATTTTCTTGCTGGTGGGAGGAG
sll1167	pbp	CTGCTATCGGGGAATCGTAGTCTGGCTAGTCATCTAGGGGATGATTGGGTTTATTGGGAAACTGGCAAGC
sll1169	-	CCTCCCATAAAATTAAATCAGTTATTAGGACTCCTCCCCGTCGAAGCTTATAAACGTTTAGCGCCCCATC
sll1170	-	CTGCCCCCGAAACTTAACCGTGGTTGACTCACCAGCGGATCTGAAACAGGATCAGCGAAGATTATGGAAA
sll1172	thrC	CCGTGGTTTGTGTGCTGACCGGCAACGGCTTGAAAGATCCAGATTGTGCTGTGCAAAATAGTGGCAATCA
sll1173	-	TATTTTTCCCCTATTGGACAATCTCGGACTGCGCTATGCTGGCAATCTGGATCAAGTGGTCGCCGCCGAT
sll1174	-	GCAGAAAGACCTAATTTGACTTTGCTTCCTGTGTGTTTATCGGATCAGAACGGAGAACAAACCCTATATA
sll1178	-	GACCAACCCAGCCCCTATATGCTTATTGTGGCCGATGTAAGGGAAGAATTGCGTTTGCCATTGACTCCTG
sll1180	hlyB	TTATCTCGGCGGCTAAAGTTGCCTCTGCCCACGAATTCATTATGACCTTGCCCAACGGTTACAACACCAG
sll1181	hlyD	AGATATCGGTTTCGTGCGCACTGGTATGCCCGTTGACGTACGGATTGATTCCTTCCCCTACAGTGAGTTT
sll1182	petC	GAGAGTTGAAGGGGAACACTCCCAAGGGGCCGGTGACGGTAGTACCCAATGGTAATAGTGGCCAGATTAG
sll1184	ho1	CGGAGAACGTCGGCTTTGTCAAATGCTTCCTCAAGGGCGTTGTCGAGAAAAATTCCTACCGTAAGCTGGT
sll1185	hemF	CACTGAGTCCATTTTGATGTCTTTACCTCCCTTAGTACGTTGGCAATATTGCTACAGTCCCGAAGCCGGT
sll1186	-	GACCAGGAAGGCCGCAACAAAACCATCAAGGCTTTTCGCATTTGGGTAAAATCCCACATTGATGCTAAGA
sll1187	lgt	TATTTTTCGGACAATTTCAGTCCCCCGGGCCGGTGATGTTCCAGATAGGGGGTTTTGCCCTGCGTTGGTA
sll1188	-	CGATTTTCAGGATTTTGAGTTGGCCAATCGGGAAGATTTGCTCAAGCTCTACCCCCGCTCCGCCGAGATT
sll1189	glcE	CCATGGTTTGGCTATGATGGGCCGTCTAAAAAATCAGTTCGACCCCCACAATACTTTTAGTCCTGGGCGC
sll1191	-	CTATCCTTGGGGAGTGGAGCCGACCGCAGAGGGGAGTTTTCGTTGGATGCTACGTCGCATGAGTCAATTG
sll1192	-	GGCGACCCAACCGGCCTTGATGTCTCCGGATTTAAGGTTGCTTTTAGCAGTGGGATTTTTGGGTTCTTAC
sll1193	-	TTATTCCCCGTTCCCGGGGTGGGGGAGACAGTTGGGAAAATCTGGTCACTGCCTGTGTGCGTTGCAACAT
sll1194	psbU	CTAAACGCTGTGGATGCTAAATTGACCACGGATTTTGGTCAAAAGATTGATTTAAATAATAGTGATATTC
sll1196	pfkA	CTCATTCCTGAAATTCCCTACCGCATCCAAAGTGTGTGCAATAAAATTCGTCAACGGCAGGCCGAGGGGA
sll1198	trmD	CGGCACCGTGGGCAAAGAAGCATCTTTAATCGCTGAGAGTTTTAGCACCGATCTGTTGGATTATCCCCAC
sll1200	-	TACCTGCAGGGTGGTTAATCCGTAAAACAGGTCATCCAGTGGCATCCCTCACCACAGCTTTGGGACTTTT
sll1201	-	AAATTAGAAGGAAGGCTGGAGGCAAAACTAGAAACTATACCTTTGTTGAAAAAATTGGGGTTGACAATCG
sll1202	-	GCAGGATACCCCAAAATGCTTCTACTTCATGCTCAAAATTTACAGGAATTGTCTATTGCCAATAATGAAG
sll1203	-	GTTCCGTTATTTCCAAATCTAACGGGGAAGATCCTATCGGCACAGCAAATTCAAGTGATCGTTGGTTAAT
sll1204	-	CAGCGGCATGGCATTCTTAATGGTGAACTGTGGAGTGCTCGCATTTCTATTGGGGCTATGGGGTCTATTG
sll1205	pchR	CCTCTGTAATCGGTTATCTGACCCAACAACGTCTTCACCAGGCCAAAGATCTGCTCTCCCAGGGCAATTA
sll1206	iutA	CAACTATACTCCCCTCGATGGTTTTCGCATTGCACCGGTGAAGCTCACAGCCTATGTACAACACCAAACC
sll1209	lig	GCTTAGGTATCCGCCATGTGGGCCAGGTAAATGCCAAATTACTCAGCCAACAGTTTCCCACCGTGGAAAA
sll1212	rfbD	GAACTATGTGGCCTTTGATGAGCGCTATTTACGCCCCGCTGAAGTAGATTTATTAATCGGCGATCCGGCG
sll1213	-	ATAAGGTTTACGAAGCGCAAAAAGCTGGACAAAAACAATTACCCGTTTGGGGCGACGGCAGTCCCACCAG
sll1214	-	TGCTCTCAGTCTTTGCCACCATGTATCTCAACGATACCCAACGGGCCGACTTCTATGCCTGCTTAGGTTT
sll1217	-	AATGCCTTTACCTCACCCTTCACCGTTGAATAAGCGTTACTACGGACAGTTTCCGACAATGTTGCAACGG
sll1218	ycf39	TCTGTTTGGCTTAATTCTGGTCTGGAAACAATGGGGCGAAAATTATCTGCGTCAGAGTGGTGTCCCCTAC
sll1219	-	TACGCCATCCCCAAAACCTACGCTGAACTAGATGCCCTGCGCCGTTTCCCCGCTAACGAGGAATTAGTGG
sll1220	hoxE	CCTAGTGGAGACAAGCGTTTTAAGGTGTTAGACGCCACCATGAAGCGCAACCAATTTAATCAGGATGCCC
sll1221	hoxF	TACGAGTAGGAGCCGGTGCCTTTGTCTGCGGTGAAGAAACAGCATTAATTGCCTCAGTGGAAGGAAAACG
sll1222	-	AGAAAATTCCGCTCAACGGAAATGATACCTGTAGTTATCGTAAACCCGGTCATTGGGAGGTACAACCTGA
sll1223	hoxU	GAACCGTTGATGCCTGTACTTCCTGTGGCAAATGTGTGGATGCCTGTCCCACGGGTTCTATCTTCCATAA
sll1224	hoxY	GAACTGGGAGATGGGACGCCTCAACTGCCCGATGAACCTGGTATTGTGCCGCCTCTATTAGACAAGGTTA
sll1225	-	GTCCGACTTCTTGTTGGGTATTATGAAGAAACTATCTATCTTGAGATGTGGAATAAATGGTGTAACGCAA
sll1226	hoxH	TTTAAACCGGGTGGAAGCGGGTATTCGTTGTTATGATCCCTGCCTTAGTTGTTCTACCCATGCAGCGGGA
sll1228	-	CCCGGAAAGTCGGTTACTACTGCGCCAATTACTCACTAGTCTGGGCTTTGTTGTCCAAGAAGCGGAAAAC
sll1229	-	CACCCTAGTGAGGGATTTTGCGGAGGAATGGTCGTTGGGGTTGGGGGAGCAGGAAGTAACTCTTAATTTA
sll1231	mtfB	GCTTGCCAGTGGTGGAGGCAATGAACTTTGGTTTACCGATAATTACTGCTGGGGCTGGATCTTTGCCAGA
sll1232	-	TTGGTTGCAGTCATCAATTCATCCCTGAAAAACCGAAAAATTGCTAGGGCGTTTCCCGAATTGCGCTGTA
sll1233	-	CAAAATCTGCTGACCTATAATCTAACCATTGATCCCCTCCCTGCCGGTTTAGCGGAAATCACCACCCTCG
sll1234	ahcY	TCATCCCAGTGCGGTGATGGATATGAGCTTTGCCAACCAGGCCCTAGCCTGTGAGCATTTGGTCAAAAAT
sll1236	-	AGGACCGCAACCATGGTCATCCATACAAACGGAATTGCAAAGAACCCTACGCCTGCTCTCGACGGAATTA
sll1237	hemK	AGTGGAGCCTACCAAGATATTCAAATTCACCGGGACCTAGCAAGCATTGAGCGGTTTGTTTCCGCCCGTA
sll1239	-	CTGGAGTTGATGCCGACATTGCATCAGCTTGGATTCAAGAGTTAGTTAAAAGCTATACGAAAAGCCTTGA
sll1240	-	CCATCCATCTATGTAAAAATTTTCTTGCTACTTGTAGATGCGTATAGCTTGCCAAATATCAACAATAATC
sll1241	-	GAAGCGATGATGCGACTACAACGGGAGCTAACTCAGTTAAATGTTGATGCAATTAATATGATTGGGAGCA
sll1242	-	GACCGCAATTACCGTTGTTTTCTCAAGCTGGGGGCACCGAAATGCAAGACCGCTTTCAAACTCCCCAATT
sll1244	rpl9	GAGTCAAGGTCGTTTTAAACGAAACTATCAATAAACTAGGTTTCACCGGCGATTTAGTGGAAGTGGCCCC
sll1245	cytM	TCTTTGGGGGGTATCCCAACGGCGGTCCCAGAGCCACATCATTCATCAGGTGGTGAGTGGTCAAACTCCT
sll1247	-	GGTTGCGTTTAGCATTCATTTTGGCCGAGTGGATCTTTCTAGTCTGAACCGCTCCCATCTGCCCACTTAG
sll1249	panC/kcy	TACTAAAACTACAAAGGAAGTATGGCGACCAAGGAGGAATTGTGGCGGAAGGTCGGGACATTGGCACCCA
sll1250	-	AACACAAACCTAACCCTGACTGAGTTTCTAGCCTTACCGGAAGAGAAGCCGCCCCTAGAGTATCGAGATG
sll1251	-	TGGTACCGCCAGGCGGACTGTTTTCGCCGTTGGGGCCATTACGCTGAAGCTTTGCAATGCTATAAAAAAT
sll1252	-	CCTATCGTGGGAAAGGTAGGCTAGAAATAGGCGAGATTACAGTCACCAAAAAGGAACGCTATCGCATCCA
sll1253	pcnB	GAGCGAAACCTAGAACATTGGTTACTGCGCCTAGGTATTTTATTGGGGGCTTTACCACCCCAGGAAAGGG
sll1254	-	GTTCCAGAAGGCATGAGAGCCGATAAACTTCTAAAGCAATTTCAGGAAAAACGGGAACATTTAATGGTGG
sll1258	-	CGTGCTCAAGCTGCCCAAGGCATGATTGAGCCTTTTGAACCCAAGTTAATGCGGCAAATAGAGGGACAAC
sll1260	rps2	ACAAAAATACCTGGGCGGTATTAAAAATATGCGCAAGCTCCCCGACGTGGTGGTAATCGTGGACCAACGG
sll1261	tsf	AAGATTTGGTTAACGATGTGGCCATGCAGATTGCCGCTTGTCCCAATGTGGAGTACGTTAGCGTAGCCGA
sll1262	-	AGTCCATGGAGTACGTCCGGCCCATTTAGGTAAGAAAAACATTGCCCAAGAAGGAGCGGTGGGACCGATT
sll1263	-	GCCCTACGAAGACCAAGGAGTACGTTTTCATCTATTGCAAACCAGGCAGGCCGGCTCCCAGTCTTTTATT
sll1265	-	ATTGGTCTACGATGTGGAAACCGCCATCAGCGACAAGATTAAAAGCACCGATTTCCGGGTGGTGCCTTTC
sll1267	-	CCAGATAACGCCGAAGGACAGATGTTGAAAAATAAGTTTGGTGAACTGGAACGGCAACTCCAAGCCACCG
sll1268	-	GAGGTCAGGGTTCCCACAACGCATTGCACCAAACTGGAACGACTTGGGAAGTGATTAATCCGATTGCCAA
sll1270	glnH/glnP	ATTCCGGGAAGGGCAGTTAATTGTGGCCACCACCTATCGAGCATTTGAAGTGTACATTGCTGTCGCTCTG
sll1271	-	TGGGTAAGGAAGGTAATGTGGGCGTGGTATCGGTGGGCCAGCCTCCCTATGCTTCTTTTATCAGCAATAA
sll1272	-	TGACGCTCAGCGACGGGAGTGAGGTTCTTCCAATTGAAGATCGCTTTTATTATTCAAGGGCCGCGGACTA
sll1273	-	GGCACAGTTGATGCAGAAGCTGACCGGAGGTTAGCGGACTACTTCATTAGTACACCACAGGTAGACCAAT
sll1274	-	CAAAATCTCGGTTTACAGTATCCCCTTTTCGGCCCAGAAATCCAGTGCCCCCACTGTCGGCAAACTATTC
sll1275	pykF	TAATCAAAGTGGAAGTGGTCAAGGCCATTCTTGGTCGGGGTGTAGGTATTGGCCAAGGAGCTGTAAGTGG
sll1276	-	CTTTCGGGCGGCCAACGTCAGCGCATTGCCATTGCTAGGGCGGTTTTAAGAAATCCCAGCATTTTAATCT
sll1277	recF	GGCTAGATACTTTGTTAACCCAGCTAGAACCCCTCTATGCCCATCTGTTGGGGCAGTACCAGCACATTGT
sll1280	-	TGCCGGTACTCCGGGCCAGGGAAATTGATCGTTGGAGTGATTCCCAAACCTATCAAAACTTGCTCAAGGG
sll1281	ycf9	CTTAGGGAAAGATTCAACGATAATATTTGCCCATATCAGCGACTGTCGAGGATTTCAGCCGGGGACAGTC
sll1282	ribH	CAGTTTATGAAGGGTCGTTTACTCCTCCGGCCCGGCCATTTCGTTTTGCCCTTGTAATTGCCCGTTTCAA
sll1283	spoIID	GGTGTTTAGCTGGAACCAAACCTTCAGTAACCGTGATTTGAGCCGACACATTGGGGGCATTGGCACTGTT
sll1284	-	AGACCTGGCTCCCATGTTGGACTTACCTAATTATCAGTGGCGCTTTGTTAATGCCCCCTTTACCCATCCC
sll1285	-	CCCGACTATTAACCACAGTGCATCGTCAAGCCCCCAGTAAAGAACCCCAGCTCAGGTTAGAACAATTACG
sll1286	-	TTACCAATCCGGCCGAAGCTTCCACCCATGATCGCATTTTGAAGGGAGCTTTGAAATTATTTGGCACTAA
sll1289	-	AAACTCTGGTTTAGCCATGGTGGCCATCAGCGCTAACGATATAGAAAAATACCCCGATGACGCTCCCCCA
sll1290	rnb	AGCCTAAAGGTTAGTAATGCCGACCCCCATCGAGACGAAATTCGCTTCCGGGAATTGTTGGCCAATGAAG
sll1291	-	GTTGGCTACATTTGCAAACCGTTCCAGCCCCAGGAATTAGTGGAAACAGTGCAGAGCTTTATCTCCGCAG
sll1292	-	GAAAACTGTTTTAGTTGTGGAAGATACCAAGTCTGACCAGTTATTGGTTCAGGGGCTTTTAAAGTCCATG
sll1293	-	AGAGGAAATTAAGCCACTGCGGGAGCCCTTTTTATTGGGAGAAGGCAACAAAGACGGGGAAACCATTCTG
sll1294	pilJ	GTTAGCATCTCAAATGGTGACGGAAACTGTACAAAACGTAGCCAGCGTCGCCAAAGCCACGTCGGACAAA
sll1296	-	ATTCCTTCCTATGTGGCGGGCTGTACCGTTTTGGGTACTGGAGAAGTGGTGCCCGTATTAATTCCCAACA
sll1297	pobA	CATACAGCTTCGGTGCACCCAGGCATTTTTCGCACCGCCCAACGGCAAGCCATAAAAATGATTGTGGATC
sll1298	clcD	GGTTTTTGTTTTGGTGGTTGGATTGTCTATTTAGGGGCTAGTTTACCCACAGTCAAGGCCACGGCTTCCT
sll1299	ackA	AATAAAAAATCCGGTTTGCTCGGAGTCTCTGGGCTGTCGGCGGATCTTCGTACCATTTTGCAGGCCAAAG
sll1300	-	ACTCTGCAACGGGTCAGCATCCAATTTCCCGATCCCTGGTTTAAGCAACGACATAATAAACGCCGAGTGG
sll1304	-	TTTTACAAGCGAGCAATCATTGTTTTCATATCCATGCCTGTGCCAAAGACCGGGGCACTCCCGGCAGTGA
sll1305	-	GGAAGCAGAATCTTACCCCCGAAGTCATGGATTACTATGCTCGTTACTATAGTCGTCCTGGGGCAATGAA
sll1306	-	GTGCCCTACGCCGTTTATCTGAATGATATTCGTGCTTATGAGGCCCGCTTCTTTTCCTCTGGCCAGTACT
sll1307	-	TGGTGGTCATTCGTAGCGATGGGGCCCTTGTGCATACGGTGCAAACTTCATTCAATAAAGCCTATTCCGC
sll1308	-	AACAGTTCTGGTTACTGGTGCCAATCGGGGGATAGGCAAAGTACTGGTGGAGTCTTTTTTGGAGCATGGG
sll1314	dctP	CCCCTACTGTTCAGGCGGTAATCAAGGAACTTCTGCCGGTTTATCAGGCCAAACAAATCAGAGCTCAGGA
sll1315	-	CTGTTGGTTGCGTTTCTCTTAACTGGTCTATGGTTGACTCCCCAGCAAGGAAGAGTCTGGGGTCAAGAAC
sll1316	petC	ATGTCCCCGATTTGGGTCGGCGTCAGTTTATGAACTTATTGACCTTCGGTACGATCACTGGGGTGGCGGC
sll1317	petA	CTATGATCTCGATAGTCAGCAGGTACTAGGAGATGGTTCCAAGGGTGGCTTAAACGTTGGAGCCGTGTTG
sll1318	-	GCCTTGATGAACGCCATCCCCACCATATTGCAGAGGTAATTGAAACCAGCACCACTGGCTTTTTAGCCCA
sll1319	-	GTGACCCCTACCCTGAGCCACTCCTTTCTTCTTCTACTATTGAGAATGCTTTGGGTTGTGCCTCTCATGG
sll1321	atp1	CTGGGATTCCTAACCTATAAAGCTGCGATCATTTTCTATATGCTGCAAAGCGTGTTTACGCCCGCAGCGG
sll1322	atpI	ATCAATACAACTGTTGCCCTGGCGTTGCTTACCTCCTTGGCCTACTTCTATGCAGGTCTCCGTAAGAAGG
sll1323	atpG	AGTTCGTGGTTCTCGCGTTCCTGCTCAATGCTATTTTCTACAAGCCAATGAATAAGGTTTTGGATGAGCG
sll1324	atpF	CCGAAGCCCATGAGGCGGGGGAAGGGGGGTTTGGAATCAATTTAGATTTTCTGGAAGCCAACCTCTTTAA
sll1325	atpD	CCAGGTGTTTGATTCCAGTTTACGGGGTCAACTCCGCCGGGTGGGTTTAAGTCTTGGGACCGCCCTCTAG
sll1326	atpA	CCTACACCGGTGCCACCTTGGCGGAACACTTTATGTATCAAGGCAAGAGCACCTTGGTAATCTATGACGA
sll1327	atpC	TTCAGTCGGTCAAAAATACAAAAAAAATTACTGAAGCGATGCGTCTGGTGGCGGCCGCTAAGGTGCGCCG
sll1329	-	CCAGGGGGCCTTTCTGAATGGGGAACCAATCCAGGTTAGTGACGCCGAGCCTAGTCAAAATCATTTGTTT
sll1330	-	GGGTCCGCACTGTGGCCGCCCCTTTGTTGTTGGATTATGGAGTACTAAAAATTGATTTGGTACAGCGTCG
sll1333	-	CAGCTTTTTTAACGAGGGTGCGCTTGGGTTATAACTATTTTCCCGACGATGACCAATCCAGTGGGGCGGC
sll1334	-	TTTTATTTCATCAAAAGTCATCAGGGGCAGATTGCGCTACAGGGCAGTGCCCAGCGGGGTTACCGTTACT
sll1336	-	GTGGGGTTATTCCTCAGTCTTCTGGTACGACAACTGCAACAACTCACCAGACCCTATAGCTTGGCGGAAA
sll1338	-	TATATCCGCACTGACTTCTATTCTGCGGCCCACCCCACTTGGTTGACCCGTTTGGATCTCAAAGAAGTTC
sll1340	-	ATTCTTCGTCCATCAGTACGTCCTATGCCTCAAACCAAAGCCCACCTGAGAGTGACTACCCATTCTTGGC
sll1341	bfr	TCATTGCCAACCTGAAGGAAGCAATGGCCGTGTGTGAACAGGAGCAAGACTATCAAAGCCGGGACCTATT
sll1342	gap2	CACCATCGCTGAACAGGTTAACGGAGTGCTCAAAGAAGCAGCCAACACCAGCCTTAAAGGAGTGTTGGAA
sll1343	ape2	AAACGACCACCCCAAAGTGCGGCGGGCGATTATTTCAGCCTTAGCCAAGGTAAAAACCGAAGCTAGTTAC
sll1344	-	GCACCAACAATGAACCGATACCAGTTCAGATTCGCTCTCCTCAAGCATTACCGGCGAAGTTTAACCAGCC
sll1348	-	GCTCGAACAACAGGTGCCAGATTTACAGAGCCGTTATTACGTAGATACGGGCCCCATCCAGGAAAAAGCT
sll1349	cbbZp	AGAGATATCAGCGCCGCTAAAAAAAGTCGGTTAACGATGGTTTCCGTGGCTTGGGGATTTAGTCCACCGG
sll1350	-	GGGGAGGAACGTTAACCAGAAAAACTATCCCCGGCGGCTGTGAAGGAATCGAAAATCGTCTTGATCGATG
sll1352	-	TGCTATTAACTGCGCCGGTTATTTGGGGAATTTGGGGCAAAGCTTGGGCTATGTTTATCCCCGCCATTCC
sll1353	-	CTAGGGCAGTCCCCCTCATTGACCAAGCCCAACGACAACAATTGATTTCTCTGCTGGAACAGGAAGAAAC
sll1354	recJ	ATTGCCCCTAGTCAAACTAGTACCAATTTAATTGACCGCCGTTCCCCCCATGCCCCAGACCAGGATCTTT
sll1355	-	ATTGAAGGGAGCGCCGGACTGGTTAATCGAAATTCTGTCCCCCGATCAAAATATTCTTAGCCTGCAAACC
sll1356	glgP	AATCACACTTTGCTACCGGAGGCATTGGAAAAATGGTCTTTGCCCCTGTTTGGCGAAATGTTACCCCGCC
sll1358	-	TTTAACCGTTTTTGCTTCCGAAGGTAAAGCCAGCGTTAGTCGTCTCCAGCAGGGAGATGTGGGCTATGTG
sll1359	-	TTTGTGCTCACTGCCAAGCTTCATTGCGCTAGTTGTCACCTCAATGCCGGGGCTAATCCGAAAGCATCTT
sll1360	dnaX	CTCCCAAACAGGAATCGGATAATGGCGATGATTTATCTACGGAACCAACGGCGGAACTTGGTCAGCAACC
sll1362	ileS	GCCCCTGTGCTGTGTCATTTAGCGGAGGACATTTGGCAATTTTTACCCTACGAAAAACCGACGGAATCGG
sll1363	ilvC	TATGATTCTCCTGCCCGATGAAGTGCAAAAAACCGTTTACGAAGCAGAAATCGCCCCTAACCTCGTGGCC
sll1365	-	ATAGCCAGAGGCAGTTTTACGGCATAGAAAGATTACAAACAGTGCTTTGCCAACATCGGCACCAGGCCCC
sll1366	-	GTCCGGCAAGCTAATTCGTCTGGCGGAAATGCTGGAAGAAATCATCAGCGAAGGCGATCGGGTGTTAATT
sll1367	-	GCCGGATCAAACCCTGGATAATCTTTATGTGATGTTGGATGATGGTGTCGTCATCACCCGTAGCACTCCT
sll1369	-	GTCTGCGAGTCGAGCAGGACCGACTGTTACAACAAATCGCCGAACATTGGCAGGTGTTACCGGAAAATTT
sll1370	rfbM	AGTTTAGTTGGAATAGTGGCATGTTCATTTTCCGAGCCGGGGTGGTACTAAGGGAATTAGACCGGCACGC
sll1371	-	AACTTAACCGTCGTTTGCGGCTGAGGGAAGCAGAAAGTTTAACCCGGGTGGCGGATACCCTGCTATTTTT
sll1372	-	GTGCATTTAACAGCGCTCTTGATTTTGGATCGTTTGGGTAATCCCATTCCCCGGCCTCCCCAATGGCTAA
sll1373	-	TAATTCGACTTTAGACAAAACGGACATCTATGTCATCGCCTTGCAATTGATGGGGAGCGCAGGGGTGATT
sll1374	melB	AAAAGTAGGTTTAGCCCTTGGCTTATTTTTGGTGGGGCTAACTCTGGAAGCGTCCGGCTTTATTGCCCGC
sll1376	-	ATTCCTAGCCACGGTGAAAACTAACCGCCACATCGCCACCAAGGAAATTTGGGTCAATACCTCTGAAGCG
sll1377	-	AACAGCACTGACCGGACTCCGGCCATCTTGGACCAACTACGTCAGCAGTATCCCCAGTTAAAAGTAGTAA
sll1378	-	AACTTTCCCGAGTACGTTGAACCGCCACCCTTATCTGACCAGCGTCCCAACGAAACCAGTTGGAGTTCAT
sll1380	-	TTAATGGTGGGCGCTTAGAATACACTGCCCTCATGGGTCGTTTCCAAGTCTGTCAATCGGGACAAGTACC
sll1381	-	CCTTACCCATAGCGGTCAAAATTCAACAGTGGGGCTGGAAATTACAGGCTAAAAGGTTACTTCTGAAAAC
sll1382	petF	GTTTTGAGTTACCGTTTTCCTGTCGTAATGGGGCCTGTACGGCCTGTGCGGTGCGGGTTATTTCTGGGCA
sll1383	suhB	AGGAATTATTTCGGGCTGCCACCAGTTTAGGAGCCACATTAAATCGCCGGCCCATCCAAGTATCCACCAC
sll1384	-	CGACCGTAAAGAACACTTGCTTATCATCCAGCAGACAGTGAGCAACTTAGCTAGCATAGGGCAACCGAGC
sll1386	-	TTCCTTTACCTATGCCGATCCGGATAGCCTACTGGCACCACCAAAAATTCCGGTTAACCAAGCCGACCTT
sll1387	-	ACACTGGGGCCTATCATCCCAAAAGTGGCTGGCTCACTGCCCTAGAACTAAATAACCAAGAAGTGTATCA
sll1388	-	AAAGTCGGGGAACCAGGGCGCTGGATCCGTGACATGGCCAAAAATTGGGATGCTGATTTGGTAGTGCTTG
sll1389	-	AGGCGGGGGGAGATTTTCTCAAAGGAGAGTCCCCCGTACCTAAGTTAATACAGCGAAAGACAGAGCTGAA
sll1390	-	AGCTGTTCCCCTCAAGGATGGGGCAAAGTATAACCAAGCGTTGATTGAAGCTGACAAACGTTTGGGCGCA
sll1392	-	GGTTTTGCCCACTTGGTCAATGGTTCCTTGAATGAGTTGGCCGCCTGGGTAGCCCAGTCTAACGATCCAG
sll1393	glgA	TCAATCGGGGTCATTATTATGGCGCTCTAGACGACCATATGCGCTTTGCCTTTTTCTCCAAGGCGGCCAT
sll1394	msrA	GTTACGACCAATTGCTCAAAGTCTTTTGGGAAAGCCATAACCCTACCCAGGGCATGCGCCAGGGCAATGA
sll1395	rfbD	GGCATTTACCACTACAGCAACAGTGGGGTGGCCAGTTGGTACGATTTTGCCGTGGCTATTTTTGAGGAAG
sll1396	-	TCTTACCTGGATTATTGACTGGGACTTTCATAAGCAATCATCGGACGAAAGTTCCTATGGGAGCGGCACT
sll1398	psb13	CGTTGTCCCAGAAGTGCGCCTCAGCAAGTCGAAGAATGGGCAGTCCGGCATGGCAAAATTCTATTTCTTG
sll1399	-	TCTGCAACGCATTGACCAATTCCTGGTACGTTGGCGCATCACCCCACCACCGACTAGTAAACGTGAATAA
sll1400	-	GCACGATCTTAGTCTGGTGTTTGGTAGCCCTCCCAAAGTTATTTGGCTTCGATTAGGAAACTGCTCTACT
sll1401	-	ACCCTTGTATGGCATGATTTCAGAAAGCTAGTCGAAACAGAGAGGCGGCGTGAGCTTAGGCAGTCCTTGT
sll1404	exbB	CCCCTCTCCTGGGCTTACTGGGGACAATTTTGGGACTAATGCGTTCCTTTTCTTCCATGAGTTTAGGCAG
sll1405	-	CTCCGACGGTTTATCGGTCAACTTACCTTCGGCCCAAACCACGGAAAGCAAGCCCAATCCGCAATTTATT
sll1406	fhuA	AGGGGGACTTGGACAACACCTTTGTGTTACCCAGCTATTTCCGCACCGATGCTGCCATTTTTTATCGTCG
sll1407	-	GCCCCGTATTCCTCCGAATCTTAGGTTGATCCATGAAGATGCATCGCAACTATCTTTTCCAGACAGCAGC
sll1408	pcrR	CCCAGGTAGCACAAAGGGTAGGATATACCAATCCAGAAGCTTTTTGCATGGCATTTAGACGAAAATTTGG
sll1409	fhuA	GTTACCCGCTTCTTTGCTGACCAGGACGGACAACAGGGCTCCTATTCTTTCTATACCAATGCTGTCGGTA
sll1411	-	CTAATGAGATACGAGCCACACACCCAGAGGTCCCTTGGCGACAGATCATTACCACCCGCAATCGTCTTAT
sll1414	-	ACACTCTGTTAGCTGACCAGGACCCAGAGGTGAAGGACAATGACGAAAAACGTCAAGATTATCTCACCAG
sll1415	-	CAAAACTCTACGGGATAAGCTGCAGTGGGCCGGGGCGAGGTTTTTGTACGATGGTAACAACAAGGTCAAT
sll1418	-	TTAATTAATGCGGAGGCAAGGGATGAGGACGGTCAGGTTTATTACACTCTGGAGTACCGGGTGTTGGTGG
sll1423	ntcA	CAGTGTTTCGACGCTTAGGCAGTGAGTTGATGCCCCCGGTGGTGGAAACGTTTGATCGGAGTAAAACAAT
sll1424	-	TGTGCAGGAAGAAAGGGAAATTCGGGTCTTTTTTGACGTGGTGCCCAACCGCCAAGTTTTTCGAGAAGCG
sll1425	proS	TGTGCTGCTGGATGACCGCAACGAACGGGCCGGGGTCAAATTTAAAGACTCTGAACTTATTGGCATTCCT
sll1426	-	TGCTGTAGAAGTTAAGGAGCTGAAAGGTTGGCAGGAAACCGTTAACCCAGACCAGACTTGGGCATGCGAA
sll1427	hhoB	ACTAAACAATTGCGGACTAGTGGGGAGTTACCGGCAGGGGTGACAGCGGACACAGGGGTTTTAATTATTC
sll1428	-	TTTCCTCCAAGTGGGGGGAGTAACTGTAACGCTCAATCTTCTCACTATGGGGCTGGGTTATGGCATTGCT
sll1429	-	CTAACGCATTTTACTAGGATGGGCTACAGGGGATCTTTGACTCAACAAACTCAAGATTTTGGTGCTGATC
sll1430	apt	CAAGCCAGGCATTATGTTTAGGGATATAACCACCCTGCTCAATAGTCCGGAGGGACTGCGCTACACCATC
sll1432	hypB	TGCCCGCACGGGGAAAGGATTGCAGTCCTGGTATGAGTATTTGGATCAATGGCAACTCCAACACTATTCG
sll1433	-	CAAAGAACAATTCTGGGGGTAGACGCCCAACATTTAGCAGAGTATTTAATTCCGGCCTGTCGCCAGTGGC
sll1434	mrcA	GGGGATTTCAGGAGGGGGTTATGCCGCTCCCATTTGGCGCTCTTTTATGAGTCAGGCCATCAAAAATATG
sll1435	pet112	AGAAACTGGGTTTATCTGCCTATGATGCCCGGGTATTGACCGAAGACCGGGATGTGGCGCTCTATTTTGA
sll1439	-	GGTAAGGCGGATGGATTTTTTCGGACTACTAATCTTTCAGTCATTTATGACTGTACCTTGGCAAAGGGAG
sll1440	pdxH	GGCCCTAGAAAGACAGGTACGGGTGGATGGTCAAGTGGAAAAAATTGATCCGGCAGAATCCGATGCCTAT
sll1441	desB	CCCACCATATTTTCTCGAATATGCCCCACTACAAGTTACGCCGGGCGACTGAAGCCATCAAGCCCATTTT
sll1442	-	GCTAAATTGGGTATAACAATAGATAACCAAGACTTTCTTATTACTAGGCTCAGAAAAGTAGCCGCTCATT
sll1443	pyrG	TACCCTGGCCTTTTCCCTGTATCAAAAGGAAGTGGTGTACGAACGGCACCGCCACCGCTATGAGTTTAAT
sll1444	leuD	CAACAGGGGGGCAACCATCCTTTTGATCTGTCCCAATACCAAGACGCCACAGTGTTGGTGGTCAACCGCA
sll1446	-	TTTATCTGAAGCCCAGCTACGGCGTACTAACCTAAGCCATGCCCGTTTGATGGGAGTGAAATTTGTCGGG
sll1447	-	GAGATTTGTCCCAAAGCGCCTGCGGATTTTGGCGGCTTCGTGCAGAGTTATTGCAAAACCTTGGTGGATG
sll1450	nrtA	AGTCGGCTATCAGGCATTAACCACTGGTCAACTTTGGAAGGATCATCCCGAAAAAGCGTTTGGCATGCGG
sll1451	nrtB	GTGGGCATTGTCGGTTTATTGCTAGATCGTTTTATCGCTTTTCTGGAAAGTTTAGTGGTCCCAGCGGAGC
sll1452	nrtC	GTCCTGACCTATTTGGGGAAGCCTGTCGCCATTTAGGGTGGCCAGATTTAGAAGGTGATCACCACAATGT
sll1453	nrtD	GACCTCAAAGAAGATAAACCCAATCCCGGTTTGCTATTCAAAAAAGTTATGGCGGGAGCCCTAGGACTAG
sll1454	narB	GCCATTGCCCCCGGTACGGTTTTTATGCCCATGCACTGGGGTTTTTTGTGGGACGATAATGCTGAAGTTA
sll1455	-	CCAGCTCAAATATTAACGGAGTTAAATAATAAATTACCGTCTTTGGAATCTTCCGGCATTACGTTGACTC
sll1456	-	GAGCCCGCTCGCCAAACCCGTCAAAGCCTTGAACAAATCGTTAAGGGCAACCACCTGGAAAATATTACAG
sll1457	rfbJ	ACTATCCACACCCTAGAACTACGTCTGCCCTTTGCCGAAGAACCAGTGTTATACCAATCTCGCCCTTCTG
sll1459	-	GAATTTCTTTTATCGGGGGGAATATAGCCAGCGACCACGGCAACCCGGCTCCGACATTGACGTTTGTTTT
sll1461	-	GTGGTCTTTGAAATCCTCTCTCCCGGCAATCGTGCTAAGGAAATGATTCGCAAATTACAGTTTTATGAAC
sll1462	hypE	AGTGCGCCAAGGATTAGAATTTGAAACCACCATTGAAAGTGATTCGGCCCCGGTTCACAGAGAAGTGCAG
sll1463	ftsH	GAAATTGTTTTTGACAGCATCACCACTGGCGCGGCCAATGATTTACAACGGGCCACGGACTTAGCAGAAC
sll1464	-	CGCTTTGGTAATCAACCCGCTGTCTGTCGCTGGAATTTGGAACGCCTACAAGTATCCCTAAGTTCCGTCA
sll1466	-	TCGCCACAACTATCTGCCAGTTATTAGAAGACAAAGAGGAGAGACAAAGGCTAGGAATCAACGCCCGCCG
sll1468	bhy	TTGTTTCCACCGGCGGTCCCCTCTTCCTCATTGCCGCCCGGTTCTTCTACCATGAGATCTTTTTCTTTAA
sll1469	-	GCAACGAAATATAGCCTGCAGGTAGTTTTTGAAACTGCTCGAATGTACACTGGGCAAGCCCCCTCCATCG
sll1470	leuC	TTCCAACCGTAACTTTAAGGGTCGTCAGGGTTCTGCCTCTGGCCGTACTTTGTTAATGAGTCCAGCGATG
sll1471	cpcG	TATCTAGCAGGGAAAGTCGTGCTTTACGTCGGAGGGGCGTTAGTCAGTTTAGGGATAATTGCCGTTGCCC
sll1472	-	CCTAGAAATGGATCGGCAGTGGTATCAATCAGTCAAGCGATTTTTATGTCCAAGTTTTGAAATTTCTGCT
sll1473	-	GCAAAACCCCCCGAGTTTTACAGGGACCAAAAACTAGTCGCACTGAATTAGATAGGGTGCGGCAAGCCAT
sll1475	-	TAAAACAGGTTTTTACACCCATTGGATTGCTGTGCAAAGGGATGTCACTGAGCGCCGACGCACGGAGGAA
sll1476	-	CCTGGGCTTTTTGCCAATCCTCCGTGATCTTAGCGTGATTATTAAAATGGCGATGGCCTTTATACAACTC
sll1477	-	AATTAGTGTTTCGGGTTATGCTGTTGCCCTATCCCACGGAACTGAATTTGTTTTGGCCAACGCTGGGGGC
sll1479	devB	CTGATTAACCGAGCCCGTTCGGTAGTTTTTCTCGTAGCAGGGGCCAGTAAACAGCATGCATTAGGGGAAA
sll1481	-	TACCAATATTGGTTTGAGAATTGGCAAAAATGATGTGCTGGACTCCGACCCCGCCGCCGACATTGATGCC
sll1482	-	CAGGTGCAGGGTTTATTCACCCTCGGTTCTTCCTTTGGGGCGGATGGGACTTTAATTACCAGCGATTTGA
sll1483	-	TCTGCCCGCTGGTACGGTGGAAAGTCTGTTGTTGCCCGAAAACAAAGATAAATTGGTGAAAATTTTGACC
sll1484	ndh	ACTCCTCTGCATAACTTCAAATCCACCACCCAATGGCTAGCGGAAGAAACCATCGACCGTTTCCATCGTC
sll1485	-	GTGTTGAGGGTGCGAAATCCGCTGAAAACCAGCCTGCCTTTCCTCATGCTAGCCACTGTATTTATGGTGT
sll1486	-	TGGGGGGCATCCTGCTACTGGCGATGATGGTGGGCACAACTATTTGGCGGGGCTATCAACGGTTTGTTTG
sll1488	-	GGTCAGAAAATGCCGACTATGGTCGTTAATATCTCTCCTCGCTCTGGTTATGGCCAGTAGCACCTTGACC
sll1489	-	GATCGCATTCCTCTATTGCAGTACTATCCCCAAGCTCGCATTTGTGCCCTGGTGCAAACCCCTTTACAAA
sll1491	-	GCTTAGCTGTGACCCCCGATGGCAGAAAACTGGTAGGAGCGGTGCGGAATTTTGTTAAAGCTTGGAACTT
sll1495	-	CAGCCCACCATCAAACGGGGCACAATAGCGGTGTCATTCACTCTGGTATTTACTACAAACCTGGCAGCTT
sll1496	-	TCTTACTTAGTCAATTGGGACAAGTGGTATCGGCCCTACAGGCCAATTTGGGGGTGCAGGTTTCCGCTAA
sll1498	carA	AGGCCAGCCCTGGACCCCATGATGCCGATTATCTGTTCGAGAAGTTCGTCAAGTTGATGCGACAACAAAA
sll1499	gltB	CCACGTTGAACACACAGGTAGCCCAAAAGGCAAGGCAATTCTGGCTAACTGGTCCGATTATCTCGGCAAA
sll1500	-	TTTTTCATCGTCGGTTTATCCTCAACTGCAGGTCTATGAACAGGGCTTTGTCAAAGAAGGGGTGGGGGCC
sll1501	cbiA	ACAGAATCCCTACGAGGCCATGAATTTCACCGTTCCCAGATGACGAAACTCCCTAACCAAGCTCTCTACC
sll1502	gltB	ATGCCTCGGGATTATAAACGGGTATTGCAAGCCATCAAAAAAGCGCTAGAAGCGGGTTTGAGCGGCGATG
sll1503	-	GATGGACGAACAAATGGTATTCCCATCGGTTCGGCACTCTCTGATCTAATTGCTGAGACTATCTTAGCAG
sll1504	-	GTGCAATCAATCGGAGTGAAAACTGGCTCAGACGTAAAAACATTTTAGAATCTGCCCAAATTATCTATGC
sll1505	-	CGGGAAATGGCAGGAATGCGAGATGTTATTGTTCACGAATATGATCAACTTGATCTGGATATAATCTGGG
sll1507	-	TATAGTGTTTTGCGAGAATCCATCTCCATTGAGGAGTTAGGGGAGTTGAGCCGCACTGGGAAAGTGTCCC
sll1508	lpxC	GCGGATCAGATTGAAAAATTGCGCCAGGCCGGGCTGATTAAAGGGGGTAGCTTGGAAAATGCTTTGGTGT
sll1509	ycf20	CGTGGCCAGCAACTTTCCCAATTTTTTAGGAATCCCTGGCGACGTATTTCCCTCAGTTTATTGTCCTTTT
sll1510	-	GAGCCATCGAGCACTACACAGCAAATTGCTATTTCCCATTCACCAAGTCCACCACACCGTTAGTCAAATG
sll1511	-	ACCCCCAGCATACAAGTCCTAGACCGGGGTTTACTGCACATTGGCAACCAAGTGATATTTGGTCACCAAG
sll1512	-	ACAACGACGCACGGGGCAGTTGTTAGATGCCTTGCCCGGTTGTAGCACTAAAACGTTAACCCTAAGGCTT
sll1513	ccsA	CCATCACCCTTTCTCCCCAACGGCTTACCCTGGCGGACACCTTGGACAATATTAGTTATCGCATTATTGG
sll1514	hsp17	CACAGAGTTCCGCTATGGCAGTTTCCGCCGGGTTATTCCTGTACCTGGAGCAATCCAAAACACAGAAGTT
sll1515	-	GAACGTCATTCAGCCCAACGTCAATCTAACTTATCGGGGAGTTTCCTTTAACCCCGCCCAGGATCTACAG
sll1516	-	ATTACCCTGGCGACTATTTACCAATACCGTTCACTCCGTAGCCAACACCGCTGGCACTTTTGGCTTGATG
sll1520	recN	CGATTCCTCCTGGCCCTCAAAGCCTGTTTTAGTGAACTGGCTCCCCCCAGCCAAACCTTAATTTTTGATG
sll1521	-	TTGACACCATCCGGGTGAAATTTAAGCCCACCGACCAAACTTTGAAAATGTGCGAAGAGGCCGGTACGGA
sll1522	pgsA	TTGGCACGGTCATCTTCTGGATAGCAGTGGTTTTAACGCTCATTTCCGGGGCAATCTACCTGTTTCCTCC
sll1524	-	TCGGAGACAATTTTAACGACGTGGAAATGCTGAAATATGCCGGAGTGGGGGTAGCCATGGGTAATGCTCC
sll1525	prk	CTACGGTGAAATGACCGAGTTGTTGCTCAAGCATAAGGATTACCCAGGCACTGACAATGGTACTGGCCTG
sll1526	-	CGTCTGGAACAGCTACTGCTATTAGCGAAAGAGCGCAAACAAGACGGCCCTCAATTTGTCTGGCAAGTAC
sll1527	-	CCCCCACCAATATGAGCAGTTGGGTAATTCTGCCCGCAACTTTGCCCAAAACTACGACTATCGTCAGCTT
sll1528	-	AGTCCTGCCACGGAAATTGAGGATATGCGGGCTTGGTATTTACATCGCACCCTGGCCGGTGTTAAATATG
sll1530	-	CCAAGTCCCATTTCAGTTTGAGAGCCATAGCCTGTTAGATGCCGATCATTTCGAGCGGGGTAAGGATGGT
sll1531	-	GAAATTAATGCTTTTGACGATCGCCGACCCTGGCGCTGGACCTTGGCCATGGATTTTATTTCGTGGAACG
sll1532	-	GTGCCCGCCGGAGGATATACGGTGGTGGTGGAAATAATTGCTCAGCAGGTTTACGCTCGTTTTCCCGATT
sll1533	pilT	GGGGAGTACGACGGTATGATAACTGCCAACCAATCCCTATTTAATCTCTACCAAGAAGGGCGGATCACCG
sll1534	-	CCCCAGTCATTGCCTTTGGCCGTGGGGGGGCATTGGAAACCGTAGTTGACTATCAAAAAAATCCCAAAAC
sll1535	rfbP	TTTGCGCCTGACTAGCCTGGATGAATTTCCTCAATTCTGGAATGTGCTCAAGGGGGATATGAGCTTGGTG
sll1536	moeB	AAGGCATCAATGTTAAAGGGGGTATCACTGCTTGGAGTCGGGAAGTGGATCCCAGCGTGACCGAATACTA
sll1537	-	AGCGGCCCTAAAACGGGAATTCCAAGAAGAAGTGGGGTTAGATCTACGGGAAATAAAGTTTGCTTTGGTA
sll1538	bgl	TTTTTACTCCAGGTATTTATTCGGGGCAATCCCTTCCGGGGCACTGCGGGTTTAACATCTGCAACCCAAG
sll1540	dpm1	AGTTTAGTGCGAAGGCTACTTTCCCGGGGGGCCCAGATGCTAGGTTTATTAATTCTGCCGGAGGTAATTG
sll1541	-	TTCACCATTGATCCCGCAGCAGCCACGGTGGAAAAACAGTTAATGGTTAGTCGTTGTTGCGAGTTTCCCG
sll1542	-	AGGTCGTCAGGAGGGGGAGGCTAATTTGATCGTGCGGCTGTTAACTAGGCGGCTGGGGGAATTATCTAAT
sll1543	-	GCCTGTGATGATCGATTGCTCCGTCGTTATCATGGAAAAGTCAAAGCCCTAAATCCAGTAAGCTTCATTT
sll1544	-	ACCCTACAAAGCGAAGCCCTAACCTACTTTGAACAACAGCCAGAGCCATTGGTGGTGGTCATTTGCCAAC
sll1545	gst1	CAGGAGTTGAAGGGTAAGGGCATTCCTGGCTTGGCGGATAACAGTGCCTACAGTGCATTTTTTGAATGGC
sll1546	ppx	TTGTCCGCATTGATCCAGTTCTGGCCACCTTTACTATTGTGGCTCGGGAAAAAGATACTGTCCGCCTAGG
sll1547	-	TGCCGTTGGAGTATATGGATGAACGGTTAAGTTCAGTAGAAGCGGAAAATCAGTTAAAAGCGCGGAAAAG
sll1549	-	ATGTGGTTAAGCCCCTAGGTGGTGATCAGTTTACGTTGGTGGCTAATGTACGGGCGGAAGAGTGGTTAGA
sll1550	-	CAGTGAGTGACAATCTTTCCATTACCCCCGGTATTGTGGTGGTACCCAATGCGGACTACAACAACGCCAA
sll1552	-	ACACCCAGATGTTTGTCGATCCAGCTCTTCAGCCCCTCAGCCGAAGTTTGATCATGCTTGCTACGGCTAT
sll1553	pheT	TGTTAGGACGCTTTGGGCAACTCCATCCCCAATTACGCCGGGAAAAAGGTCTGATTGATGAGGTTTACGC
sll1555	-	GGATAATCTGCGCCAACAAGTTACCCGTTCCCTGCCCCATGAATTATTGACCCCCCTAAACGGGATTTTG
sll1556	-	GAAAATCAACGCCCAAAGGGTTTATGACCATTACCAGGCACGGCTAAGGGAACTGCAAATCGCCGCCTTT
sll1557	sucD	GTCCCATAAACGTCCCCTTCTAACCAGCGTTGAGCAAACGGTACAAGCCTTTGAGAACGCTAACATTCCG
sll1558	-	GTTTAGGTCCCGGGGCTCGCTTAGTGGATAAGTTGGTGTTTGGTCGTTACTGTGTAGATAAAACCGGAGC
sll1559	-	AAAGGAAAAATCTTCCGCATTGGGCACCTGGGTTTTGTTTGTGACCGGGATATCCTCAGTTGCATCGGGG
sll1561	putA	ATTGCCAATGGTACCGACTACGCTTTAACGGGGGGTCTCTATTCCCGTACCCCAGATCACATTAATCGTG
sll1562	-	GCGTGGCGATATGGCGGATGCTTGATTGATACTGTCAATAGCAGTTCTTCATTGAGGACAATAGAAGACG
sll1563	-	AAGAGGCGCATACCGCGAATTGGATTTATGCAGCATTGTCAGATTTCAAGGGGCGCTTACAAGCGAGGGA
sll1564	leuA	CGGAATCCACGTCTCGGCAGTGCAACGTAATCCCTTTACCTATGAGCATATTGCCCCGAATTTGGTTGGT
sll1566	otsA	AAATGTTGATGTGCTATGAACGTCTACTGGAGCGTCGCCCCGAATTGCAGGGGGAAATTAGCCTGGTAGT
sll1568	-	GAAGGCATCCCTTTCTTGGAAAGTTTAGTGTCCGTGGTGGCTTCCTTTATCCCTGTTTCCGACAAACGCA
sll1570	-	ACGGGGCAAGCCTGGTTTGGTATTTCTTGGTGTGCCCTTTATCTAGAACCGGCCAATGTGTTGGCCAATT
sll1571	-	TGGCCTAATTAAGCTCAGCGTCGGTGATGTAGTTTCCGGCGGCCTCAGGGTTTACCGCGACCATTTCAAA
sll1572	dnaE	CGGGCCAATCGGAAGCGGTGGTGTTTCCTTCCAACTATGAGCGTTTGCAGGATGTGTTAATAGAAGGTAG
sll1573	-	GGTGACCAAGTTTAGTTTTCCTGGTAGTAGTCACCAAGATATATCCTGTCAGTATCGGGGGCGTCTCAAT
sll1574	-	TATGGGTCAAGTCTACCGAGCGGAAGATAAGCTCCTTGGGGGAGTCACCGTCGCAGTCAAATTCCTTTCC
sll1575	-	CAGATGTTGGGGGAATCCGGTACCTATTGGTTGCTGTTTTTTGCGTTGGAAAATCCCACTCGCTGTCAGC
sll1577	cpcB	TACACCAGCCGTCGTATGGCTGCTTGTTTGCGTGACATGGAAATCATCCTCCGCTATGTTACCTACGCAA
sll1578	cpcA	CTGGTATGTTGAAGCTCTGAAATACATCAAAGCTAACCACGGCTTGAGTGGCGATGCCCGTGACGAAGCT
sll1579	cpcC	GCACCCGAGTGCGCCGTGGTAAAGCGGAGTATCTAGTTTCCTACGATAATTTGTCTGCCAAGTTGCAACA
sll1580	cpcC	ATTCGGGCTGTATATCGTCAGGTTTTAGGCAACGATTACATTATGGATTCTGAGCGCCTCAAGGGTGCCG
sll1581	gumB	GATGAATTTGAGGCCATTGCCACTGCCAATTTTTCACCCCGCTCCATCACTGTTAACGTTGTGGGGGAAG
sll1582	-	GCTGGCGCTGATTTTTCAAGGGATTCCATTGTGGTGGATACGGTGGAAAGATTCCAGGGGGATGAAAGAG
sll1583	lig	GAAGCTAAAACCAGACTCCAAAATGTGGGGGCTGAATGCACTGGCACTCCCAGCGGTAAAACCGATTACA
sll1584	-	TTCCGCACTAAGGCTAATTGTTTGCGGGTTTGCCAGCAGGGGCCAATTTTACTGGTATATCCAGAGGGCA
sll1586	-	CAGGGAAATCAAATTGGAGTAGCGGCGGAAGCTGGAATTGATATTACCCCCCAAATAGGAGTGTCGGTGC
sll1590	-	GCCAAATCCATTTATGTCTGCGTCAAGGTAACTCCGACTTTCGCCAAGCCTATTGGTTACAGGCCGATGC
sll1592	-	TGGCGGATGCAGATGGAGAGAACCCACTCACTAAGCGTGAACTAGAAATTTTATCTTTGGTGGCCAAGGG
sll1594	rbcR	CTCCGGTACTCGTTTAGCAGTACAAAATTTGTTCCACCGCCATTATGTGGATGTGCGGGTGCGGTTGGAA
sll1595	-	CACTTCCCTGATTCTCAATCACAGCGTCTCCCAGGAGCGAATTTCCACTGGCATTCCCCAATTGGATGAT
sll1596	-	GGAAGTTTGGCAACTGCGTCTGTATGTAGCGGGACAAACTCCTAAATCCGTCACAGCTTTTATAAATTTA
sll1598	mntC	CCTGTGCCCACCTTTTTAGATTTGCTGGAATATGATGCCCGGGTGATTACCAACGGTCTTTTGGCCGGTA
sll1599	mntA	CACCCTATCTCGTCTTGATATATCCGTCGATGGTGTCAGCGTTACCTATAACAACGCCCGTTTGGCCCTT
sll1600	mntB	AATGGCGCAAACGCTCGGGGCCAAATCCGGAAGACGATGAAAATCAGACTGTGGTGGTAGATCAAGTCTA
sll1601	-	CTCCAAGGCGGTTTCTGGACCCCTGCGGCTAGCTTTGGTCAGGATTTAATTCACCGGTTAATTGACTATG
sll1605	fabZ	CCAATTTACTATCCAGGAAATTAGTGATTTACTGCCCCACCGTTACCCCTTCGCCTTGGTGGACCGCATC
sll1606	-	CAACGGTTGGACGTGCCTAGGGAAGCTATCATCAAAGAAGAGAAATCCCTTAATACCAGGCAAAATGCGG
sll1608	-	AATTTCCACAGCCTATGTGGCTTGGCGTTATGGAGAGCAACAACCCCACCTAGATTATCTGGGTCAGCAG
sll1609	-	ATTTTTACCCCGATGTGATGGTAATTGCGGAAGAGCCAAAGTTTACTGATAATAGTCAGATGGCGGTGAC
sll1611	-	CAACGGTGGTGAGACGATCGCCTGTCCATTGCCGAAAAATGTCCCCGATTTAACCGAGACCAAAGTAACC
sll1612	folC	GACCATGACAGCGGGGATTTACCAACGTTGGAGCAGTTAGCCTGGCAGATTATGCCGGATTTAAAAGAGG
sll1613	-	CAGTGGCCAATACTAACTCCCCAGATCAGACCCTGCCGGTTTTAGTATGCTTTTCCGGGGGAGAAGAAAT
sll1614	pma1	GCGTGTTTGCCAGGGTAGCTCCAGCACAAAAATTACAACTGGTGGAAGCTCTACAGGAGAAGGGTCACAT
sll1615	thdF	GGAAGCTCAACTGGCGCTCAAGCAATTGCAACAAACCATGGCGGAACAGTTACCCCTAGATTTTTGGACT
sll1618	-	CCGCCCATCCCTTGAATCCTCACCCCAATGCCATGGTTGCTTCCATAAATTACACTGACCTCAGCTTTGA
sll1620	-	GTGCAATCCCAAGATAATTACATTCGGGCAGAAGTCCGCAGTCGTTTGATGGGTTTTGTCGATGACCTCG
sll1621	-	TCTCCCTACCCGGTGCCTTCACCCCCACCTGTTCTTCTAACCACTTGCCCCGCTACGAGCAGTTGTTTGA
sll1623	-	TCGCCAGACACTGTTCCGTGCTTTTATTGGATGAGCCCACTGCCTTGCTGGACCGAGATAGTCAACAGGA
sll1624	-	GCCCACCAAAATGGCATTGAATTGTGTCAGGCAATCAAACATAGCCCCGTCGGGCAATATATTCCCATCA
sll1625	sdhB	CTCAACCAAATGGGCAATTGCATTCTCTGTGGAGCTTGCTATTCCGAGTGCAACGCTAAATCTGTTAATC
sll1626	lexA	TGAATTTGCGTTCTCCGGCCCCCATTCAAAGTCGATTGGAACGGTTACGCAATAAGGGTTACGTTGATTG
sll1628	-	AAAATCCCGACGATGCTGAGGTTTGGTTAAGCCGGGGTTTACTGCTCGAAGCTATGGAGCGCAAAGAAGA
sll1629	phr	GGTTATTATCTGCCACGGAACAAAAACAATGGGGAGTGCAATTGGGAGTGGATTATCCCCGCCCCTGTGT
sll1630	-	GCGGAGGCAAGAAGCACTAATTCCTGGGAAGTTTCCATTCGCAATGCTATCAACGCCATAGAACGCATTA
sll1631	-	GGAGTGTGCCAAGAACAGTGCCGTGAACAGTTACAGGATTGGTTTGCCCAACATCGGGCTAGGAAAAAAC
sll1632	-	GGATGAACTGGCAAAAAATCCGGCCCTCCTGAGAGTAGAAGTCACTAGACAGTTATTTCCGGCCCAGGTA
sll1633	ftsZ	GATGATATTCTGCGCCAGGGGGTACAGGGTATTTCCGACATTATCATCATCCCCGGTTTGGTGAATGTGG
sll1634	-	CTCCCCTGCGGTCAGCCCTAATTTGGAACAGTGCTTTTTATCTCTGGCAACATACGGATGCTCCCAATCT
sll1635	-	CGTTTATATATGAAAGGCTCTGTACGCAGTTGGATCCACTATTTCAGTGTCCGCTGTGACCAGGCCACCC
sll1636	fbp	TTGGTACGGAGCTGTGGTACGGGCGGATCTGGAAGCCATAATCATTGGGGAAGGCACTAATATCCAAGAT
sll1638	-	TAGGACAACTACGCCGGGATATGTTGGGGCTAGCCAGTTCTTTGTTACCGAAGGATCAGGATAAAGCCAA
sll1639	ureD	AGCTAATTGGTTCGGAACAACTTTACGAATCTCCCAATGCCCTGGCGGGCTTCACTTGTTTGGGCACCTA
sll1640	-	GGAAAATCATATTTTTGTTGCCTACTGCAATCGGGCTGGCGCTGAAACCAGGCTCAATGCCCAGGGGAAA
sll1641	gad	CTCACCGACGGTGGGGATATCCCGGTTTTTGCCTGGAGATTAAAGGACGAAGTATTGGCCAACACTTGTT
sll1642	-	GGAGAAGAGATTAACAAATCAAATATTAGGTCTAGCTTACTTCGTCACAAATTCGCCAACAACGTAAGCA
sll1643	-	TTATGGCGAGCAGTACCGAAGGTGGGCATATTATTCGAGGCGGGTTTGAGGGAAAAATTACCCCACGATC
sll1647	-	GTGTTGGTAACGGAGCACAAGCAAATAGTTGGTTGGTTGGGTTTTCAGCGGTTTTATGGTCGCCCGGCTT
sll1652	-	GTCGTCTTTACCTTACGTATTCAGGATGAAAACACTCTATTGCGCCCTATCAGTGCCCGTTATATGCATC
sll1653	gerCb	AGAGTACGCCTATCTGCAACCCAGTTTGGACCGCTTTCCCACTGGCCCTAAACAAGTACAATTTGCCCTA
sll1654	-	AGCGGAGGTGTCATTATGTTCAAAACCATTTTATTTCCCCTAGACCGGAGCCGAGAAGCAAGGGATGCGG
sll1655	birA	AGGTCATTGCCCCTGCCTGTACCGACTCCACCAACCAAATACTCTGGGATTTACGACATCAGGGTTATCA
sll1656	-	ATTTTCTTTTCCACTCGCTACCGTCGCTTAGGGCGTAACCTCAAGGACTCGGAGGCCACTAAGCATCCCC
sll1658	-	GTGGTGGCTTTTTATCAATCTCTTCTGGAACAAGAACCCCAGCCCTACTCCCCCGGACGTTATGGTGAAT
sll1659	-	GAATGCCATCATCTCCACTGGTCGCCCCTATCAACAACGCACTACCCTCTATGAACATCTCAACGCGAAT
sll1660	-	CACCACACCCAAGCCTCCCTGGGAACAACGAAAGCAAGAACATTTGGAAAAAATGCGTCAGGCTTCCCTA
sll1662	pheA	TTATCCTGACAATTGCACTCGCTTCTGGGCGATCAGTTCAGAGGGTTATCTTGCTGGAAGCCATACCACC
sll1663	-	CGTGATTGGGGGGCTAAAATTAACCGCCGCCTACCCTGACTTGCAAAAAGCCTACGAAGAAACTCCTGAA
sll1664	-	AACTTTGACTCTCCCCAATCGGAACCCTACAAACTCACTGATTATTCCGCCGCCTTCTTTGCCACTGGCA
sll1665	-	CCTCTGACAACGATTTGCTGGCCCTACTGCAAACCGATGAAGGCAATGCAAACCAAGCTGAGTTACACGA
sll1666	dnaJ	GAGGCTTATGCTGTATTGAGCAATCCTGATCGCCGTTCTGTGTACGACTTGCAAATTGGCTATTCCCGTT
sll1667	mom72	CAACATGCCAATGCCTATTACAACCGGGCGTTGACCCATAATCGTCTCAAGCAAGACCAACAAGCCTTAG
sll1669	aroK	AACCAGAAGCGTCATTGCCACCGGGGGCGGAGTGGTGCTCCGACGACAAAATTGGAGTTATCTACACCAT
sll1670	hrcA	GCTAACTTGGGTCAGGAAATGAATTTGCTAACCGGGGAAACTATGCCTAAAACCCGCCCAGTGGTGACCA
sll1671	-	GAAACCATCATTGGCTTTATTGGCTACAATGGCGCTGGATTGGTGGACCTGCTTTTTGTCCATCCAGCCT
sll1672	-	GGGAAAGCTGGGAGCCCCATTTAATCTTTATGGACATGAGAATGCCCGTGATGGACGGCTATGAAGCAAC
sll1673	-	CGAGGGCCCTACTTTCCAGTGTTTTAAATTCTGCTTTAGATGGCATTGCGGCCATGCAAGCGGTGCGTAA
sll1675	-	GACCCTTTCTTCTGGTTTACCTATGGGTAGTTTACGGCGTGTGCACCACATTGCTTTGAACGTTAAAGAT
sll1676	malQ	CAACGATTGGCTATCGGGGCATTTGAGTTTCATTACGGAGCTTTACGGACGGCGCATTTACCACACAGAC
sll1677	-	CAATATTTTGGGACTAGGTAATGCGGCCACCCCTTTGGGCTTAAAAGCGATGCAGGAGTTGGAGGAAATC
sll1678	-	AAGTTAAAGTTTACGAAGTTTTTGTGGACGGAGCCCAGGAAGGTTTCACCATTGCCGTGAGGATTATTCC
sll1679	hhoA	TACTCCCATTAGCGATGGTGCCCGCCTACAGCGCATAGTAGAACAAGCCGGTTTGAACAAAGCTCTCAAA
sll1680	-	CAGCAACTAAGTCCAGAGGCCTATAAAGTACTCCGCAAACATGGCACGGAAAGAGCTGGTACTAGCCCCC
sll1681	-	TTCTCCGCACGGGTAACGATGTGCAGGTGGTGGCCCAGTTAATGGATAACAACGGTCAACCCTTAGATAA
sll1682	-	GATCGGACTGGGGGCCATGGTGACCATCCTAGACATCAATGTAGACCGTTTAAACCAATTGGGAGAACTG
sll1683	cad	GATGATGCGCGGCACCAAATGGCCAATGGCGGCAGAGAAAAGATGGCGGAATTATTGAATTTTACCCTCC
sll1685	ycf10	GAATTAATCCGCCAGGCTGCCACTAACAGTCAACAGGGCATAGTGAATCTCCTCGCTGATATTGCTGGAT
sll1686	-	TTGCCCAGGAGCAACAACATCTTTCCTTGGTACCCGGTGTTACCCCCAGCCGCTACGAATCATTACAAAT
sll1687	-	GGAAGAAATGACCATTGTTTTGCCCCAAACCTCCCTGGAAGATACCCTAGTCAAGGCTGAATCCCTCCGT
sll1688	thrC	CGCCACTGCTTTCCAAGAGGGCCGGGACTTTGTTAAGCCAGTCAAACCCAACACCATTGCTAAATCCATT
sll1689	rpoD	GGCATTGCCAGCCACCAAAGTTACACCCTTGAGGAAGTGGGCAATATGTTTAATCTTTCCCGGGAAAGGG
sll1691	-	TGATCTTGCGGATTTTAACCCGGCGGTTTGGAGTATTGCCTAATGGTCTAGTGGAGCGGGTTCGACAGTT
sll1692	-	GATAGTCTTCTTTATACTGAGGATTTTTTTACTTGGACTCAGCAACAAGCGGATCTTTTGTCTCAAAAAC
sll1693	-	CAGCGGGAAGAATCCGCATTGGGGGGAGCATTGGTGATGTATGAGGAACTGGGGTTATTAATGCTAGAAG
sll1694	hofG	ATTGCTCTGCCTAACCTCTTGGGTCAAGTTGGTAAAGCACGGGAGTCCGAAGCTAAATCCACTATCGGTG
sll1695	hofG	TTTGGGAGTGTTGGGAGCAATGACGTTGCCGAATCTTTTCTCCCAGATAGGTAAAGCGAGGGAAGCTGAG
sll1696	-	GTTTAGCATTTGCCAGTCTAATTGGGTTGATTACTCTACAGCGACCCGCTCTTCAAGCTCCAGGGCAGTC
sll1697	-	GGCCGCTAGCCCCGACGTGTTTGCCTTGGATTTTGTTATTACCGATATTTTGCAACTAGACCCCGCTACT
sll1698	-	GCTTCAGTAATGAGTATTTTGCCGTTTCTTCTCCTGGGGGCCCTCTGTAATTGGGGGGTGAAATGGGGAT
sll1699	-	ATCAGTTTTTGCGATAATCCACCACCACCGCCATCATCCCAAGCTAATCGTCATTTTCCTGGGACTGGGG
sll1702	-	TGATCCGGGCCCGAACCCTGATTCATCCCCAGCCTGGCCTAACTAAACCCCTCTATTTAGGCTCTGCTTA
sll1703	sppA	GGCAGAGTTGGCCCAATTTAATGATCCCCAAGGCATTTACGCCCGCTTGCCCTTTTCCTGGCATTTTCTT
sll1704	csgA	TTTCCGCTAAAGTGGGCAGTATTGGGGATAACCAGTTGGGAGGATGGTACGGTTATCGAGCTTCTAAGGC
sll1708	-	CATGAATAAGCTGTCCGTTGATGACCGGGTTCAAGCTGCCGTCATTGCCCTCCGTTCCGGTTTGGTTTGA
sll1709	gdh	AGCGCCGGACCCGGAAGAGTTTATGCGGGATTATGCAGAGCGACGTATTCCTTTAAAAATGACCGGCAAT
sll1712	-	CTCATTCCAGCCACTAAGGTGCCGGCTTTCTCCGCAGGCAAAATGTTCAAAGATAAAGTTGCTCCTGAGA
sll1713	hisC	CGCTCTCTGACCAAGTTTTATCGTTTGCCCGGATTACGCTTAGGTTATGCCCTAGCCCACCCAGATCTTT
sll1714	-	GAAGTTCCCTTAAACCTTGCCGCAGGTACGAGGGTGCGAATTGTTGTTGAAAGTGTTCTACCAAATGAAG
sll1715	-	CATTCATCGTGATGCAGGATCGAGGAATCACTGATGTACTGACTGCCGATATCCATTTTCAGCAGGCAGG
sll1717	-	CTCAGTGGTCGGCTTTAAGATTGGAGCGTCTACCACTTGGCGCTATCGCTGTTTTTATCCATCACAAGGG
sll1721	pdhB	TTGTGGCTTGCTCCACCCCCTATAACGCCAAGGGATTGCTCAAAGCAGCCATTCGGGATAATAACCCAGT
sll1722	-	TAGATGTGCTTCATCCCGATCAGGTAAATGCCCAAAATTTGACAGCTTGGCTCCACTCTGCGCCGACCAA
sll1723	-	TTAGAACAGGCTTTTGACCTGCGACGCAATAGCGCCCAACTCCGTGACTTATTTCATTTAGGGGAGGCCA
sll1724	icsA	GTCCAAACCATCTCAGACAGAACTCTTCACTGTGGGTTTTGTTAGTTCCCTTAAGCCCTGGCATGGCCTG
sll1725	-	AAATTTATTCTGGAACTGCCCCAGGGTTACGACACAGTAGTGGGAGAAAGGGGCACTACTCTCTCTGGTG
sll1726	-	CCACATGACCGAATATAGCCTCCGCACCTGGGGGAATCCCGATGCCCTAGTTCGCAAAGAACAAATATTA
sll1730	-	TATAGGTAGGGCAACTTGGGATTTCCCTGGAGGGCGGCTAACAGATCTAGCTAAGGTGGAGCTAACTTTG
sll1732	ndhF	GGTCTTTGGAGCCGTCGTCCAATTTCTGGTTTGAGTTATCTGGTAGGGGTTGCATCCCTTATTGCCCTAC
sll1733	ndhD3	CCAGCCCTGGTACTGACCGCCATTATTTTCTTCCTCGGTGTTCAGCCCAACTACTTAGTACATTGGACAC
sll1734	-	ATTGCCGGGGTGAGGACGATATGTTGGTGCAGTTGGGGATCACTTTCCAGCGCTCAATGTACAATGTTAC
sll1735	-	CGTGGTTGCCGGGAAGTTTACCCAAGCTGATTTATGTCGCCTATCAACTGTTGATTCAGTAGAGGGCTCC
sll1736	-	GGTTTTGACGGTCAGCCATGCCGATGCCCCAGTTGCGGGGAAGAGTTGGAAGTGAGCAATGGACAATTTA
sll1737	-	GCAAGCCATCCTAATTGGCATTCTCCTATCCTTGTTTGGCTTAATCGTTGCCTACGTGATCCAGCCAGTG
sll1738	-	TTGGGCTACGGTTTGGATGGCGGGCATTGCCGCAGAAAAAATTATCTATGGTGAATCCCAGGGAGGAAAC
sll1739	-	CGGCATACAACTCACACAGATAATGATGCAACCTACTTACAAAGACGTCGGCAGGAGTCCCTAGATGCCC
sll1740	rpl19	GAAGGCACCGTCATTGCCAAACGCAACGGCGGCATCAGCGAAACCATTACCGTACGGAAAATTTTCCAAG
sll1742	nusG	TGAAAAGCGGGTTAAGTTAAACCTTGAGCAGAGGATTCACACCTTGGACGTGGCTGATCGCATCCTCCAG
sll1743	rpl11	GCCAAGACCGCCGATAAGCCTGGGATGATTATTCCTGTGGAAATTTCGGTGTTTGAAGACCGTAGTTTCA
sll1744	rpl1	CGTTTCTGGCGCACCGTATTTGTGTCCAGTTCCATGGGTCCTTCCATCCCTGTAGACATCAATGCTTTAC
sll1745	rpl10	AATACCCTTGTCCGTAGGGCACTGGCAGGACAAGAAGCCTGGTCTCCCATGGAAGAATTTCTGACGGGAA
sll1746	rpl12	GAACAGTTAAAAAGTCTTTCCTTGTTGGAAGCTTCCGAGTTAGTTAAACAAATCGAAGAAGCTTTTGGTG
sll1747	aroC	TGGCCTATGTGAAAAGTATCCAAGACATTGAGGCGACGGTGGACAGCAATACGGTGACCTTGGAGCAAGT
sll1749	-	AACCATTGGCGGGCTGAGATTCAAAGTTTTCGCACCCAACTTCGTCGCTGTCTAACTACCACCTTGAAAA
sll1750	ureC	CACATTGAAGTAGATCCAGAAACCTACGAAGTGCGAGCCGACGGAGAATTACTCACCTGTGAGCCAGCAT
sll1751	-	CCCATTCCCCCAATCACGTTGCCCCCACTCCAAGACCCTGTGCAAGAGGGCGATTGGTTGCGTCAAGGAT
sll1752	-	CTGACCCGTTGTTTGGCCCATAGAATGCAGAACCTTTACAGTTCCGAGAATGTCTCTCTGTGCGAGGCGA
sll1755	-	GCCTACGGCGGCTGGCTCTATGGCGGTTTGTTACTGGTGGCCAGCTTTTATATTCTCAATTACTACCTCA
sll1757	-	CCCTTGGTTACTTGGTGGATACCATGGCAAAAACCGCCGGAGCTTCCCCTAAAAATGGCTTTGATTTGCG
sll1758	-	TTATCCTTGGGCTTTTGGGCGGGGCAGGTATTACGGGAACAAACTGATACTGCTGGACCAGTGATTATCG
sll1760	thrB	GGAAACCTGGCATGATGCAGGCATTGAAGCGGAAAGTCATTGTTTGCCCATTGATACTAAGGGCGCAACC
sll1761	-	CCCCTAACCACGGCAGTGATCCGGAAGCTCGCAGGGTTTTTAATCACTACTTGGCCGCTTTATTTAAGCA
sll1762	-	TTTTACCTGGGAGCGGGACCGTTACGTGGACTTCACAGTTAGCTATGCGGTGGCTGGCATTCAATTATTG
sll1763	-	TACATTTGTTAACCTAGGTAGAGGTGGCTGGGGCAATGGCCGAGGGGGCGGTGGCTTCGGCAATATCAAT
sll1764	-	CTGGCAACTAATTCTCAGAATGCCCTTTCCACTCGGTTAAACAATATCAGCTCAGCTCTACAGCAAAGGG
sll1765	-	TGGTTCTAACTTTGAAGAAACAAGGGAATCTAATTTAGGGTTAGCGCCACAACTGATTATGGATCCAGTT
sll1766	aslB	TTTACCACTAGCAACTTTAGTCTGTGTTGGCATGCGGGGGAACCATTGGCCGCTGGGCTAGAATTTTACC
sll1767	rps6	GGTAATTCTCCGTCCCGACCTGAATGAAGAACGGGTTAGCCAAGAAGTTACCAAATACCAAGAATTTTTG
sll1768	-	GCTAGTTTGGGAACCCAAATCCGTCAACTATTGATGCCAGTGGGGGTGTTAGTGTTCTATCAATCGGCGG
sll1769	-	CCGGTTAGTGCGGATGAGTTGCAGGAAACATTGGATAAACTGCGGGCAGAAATTGCTAGCCTCAAATCCG
sll1770	-	ATGAACAATTCCAATGGTTTTAACCCCGCCGGTAACATTATGGATGAACTAGGTCGCCAGGCGGTGCAGG
sll1771	-	TGGAAGCTCTAGATGCCCAACCGGGAGACACCTTTATGATGTGTAGCGATGGCTTAACGGAGGAAGTGCC
sll1772	mutS	AGTGCAGGAATATTTGTCCCACCATCCCTTGGTAAAAAGTTATGCCCTAGCGCCCCAAAATGACGGGGGA
sll1773	-	ACACAAAGATAGTATCGGCAATGGTTCAATTATTCGTCCTGGGGATGTGCAACGCATGAGTGCGGGCACC
sll1775	-	AATCAGGTGTATAACAATGGTTTACAGTTCCGCACTCCAGAGGCAATCACTGCGGTGGGTACTTTCCGGG
sll1776	deoC	ATGGGCCGGCTCACGGAATCGGAAAAAAGATTAGCAGCGGAAATTTGTTTGGATGCAGGGGTGCAATACC
sll1783	-	GCAGAGGATGTTAAGGGGGCGGACGATCCCATTGTCGTAGCGGGCAACATTAAGGTAAAACCCGATAAAA
sll1784	-	CGTTTACGGGCCCAAATATCGAGTCCATGGCTTTGCCAATACCACCACAGAAACCCGTCCTTTGACCTTT
sll1785	-	GTCGGGGGAGCCGGTCGGGGAGATTTGTATAGCATTCAAAGCGAACCCAAACAATTGATTTATTCTCCCA
sll1786	-	TGTCCCCCTAGAAACCCTTGCCCAACAAACCACTACTAATGCCCGCAACCTTTTTAAACTACCGGTGCCT
sll1787	rpoB	CCGCCCACAAAGTACAACTGTCCGAAGATGGTGAAAGCGCCGATGCAGAAGTAGATTTGATGATCGACAG
sll1789	rpoC2	GGGCATCACTGGTAGTGCTCCGGCCCGCTATACTCCTGTATTGCTTGGTATCACCAAAGCTTCTTTGAAT
sll1796	petJ	ACCTAGCCCATGGTAAAGCTATCTTTGCCGGTAACTGTGCCGCTTGTCATAATGGGGGCCTTAATGCCAT
sll1797	ycf21	CTGGCCTATGCGGTTTCCTGGTGGGATGCTAGCCATGTGGACGAGTATTTGCAAAATCGTAGTTTACCCA
sll1799	rpl3	AGAAGTCGAACACTGATCCTATGCGTCATTTGAAGGAGTACCGTTTGACGGACGCTCCTAACCTGCAACC
sll1800	rpl4	CTGGTTCGATTCGTTCTCCCCTCTGGCGGGGTGGTGGTGTGATCTTTGGGCCTAAGCCTCGAGATTACAG
sll1801	rpl23	AACAGGGGTAAATACTGCCCGTATGCCCCGCAGAAAGAAACGGGTTGGTCGTTTCATGGGTTTCAAAGCT
sll1802	rpl2	GTCACCGGGGGGGCGGCCATAAAAAGCTCTACCGGATTATCGACTTCAAACGTAACAAGCAAAATATTCC
sll1803	rpl22	CAGGGTCGTGCCTACCAGATTCGCAAGCCCACTTGCCACATTACCGTCGCCGTTGCCCCGGCCTTGGCAG
sll1804	rps3	TCCGATATCCGCATTGAGCGTAAAGCTGAACAGATTGAGTTGGGTATTCACACCGCTCGCCCCGGGGTAG
sll1805	rpl16	AAAATTTGGATTCGTATTTTCCCCGATAAGCCAGTCACCATGCGTCCCGCTGAAACCCGGATGGGTTCCG
sll1806	rpl14	AGATGCTCTCCCTAATATGCCCATCAAAAAGTCCGACGTGGTGCGGGCGGTAATTGTCAGAACCAAACAG
sll1807	rpl24	TCCGCACTAAGCACGTTAAACCTCGTCAGGAAGGGGAATCTGGGCAAATCAGTAGCTATGAAGCTCCCAT
sll1808	rpl5	GATGTATGCCTTTTTGGATCGCTTAATCAACTTGGCTCTGCCTCGCATTCGGGACTTCCGGGGTATTAGC
sll1809	rps8	ACTCGTCAACCTTTGATCAATACCCTCCAACGGGTCAGTAAGCCTGGTTTGCGGGTTTACTCCCCTTCCA
sll1810	rpl6	ATTGACAAGGAACTCTTGGGTAATACAGCGGCCAAAATCCGGGCTGTGCGGCCCCCAGAACCCTACAAGG
sll1811	rpl18	TGGTAAGTTGTATCACGGACGGGTAAAAGCTCTGGCGGAGGCGGCCAGGGAAGCCGGTCTCAATTTCTAA
sll1812	rps5	AGCCGAGAAAAAAAAGAAGACACCAACTGGCAAGAACGGGTTATCCAAATCCGCCGGGTCAGTAAAGTGG
sll1813	rpl15	TACCGGTACCAAAGCTGGTTTTGAAGGGGGACAAATGCCCCTCTACCGTCGTCTGCCTAAGTTAAAGCAC
sll1814	secY	ATATCTGGAAGGTGTGCTCAATCGTCTGACTTTTCTGGGGGCAATTTTCCTCAGCTTTGTGGCCACCCTG
sll1815	adk	AGGCTGGCTGGATTCTAGATGGCTTTCCCCGTAACGTCAACCAAGCAATTTTTCTCGATGAGTTGTTGGT
sll1816	rps13	TGAAAACTACGAGATCGAAGGGGATCTCCGTCGTTGGGAGGCCATGAACATTAAACGCCTTGGAGACATC
sll1817	rps11	CGGGGTGGCCCACATTCAATCTACTTTTAACAACACCATTGTCACCATTTCCGACATTCGGGGCGATGTG
sll1818	rpoA	AAGGACCGGTTGATTCTAGACATTTGGACTAATGGCAGTATTCAGCCTCGGGAGGCGTTGTCGGAAGCAT
sll1819	rpl17	AACTACGGAGTTAATCCGCCACGGACAAATCAAGACCACTAAGGCTAGAGCTAAAGCCGTGCGTTCTGAG
sll1820	truA	CCCGCTTTTCTGCTCTGTGGCGACGGTATCGTTACAGCATCTATACAGATCAATGGCCTAATCTGTTCGC
sll1821	rpl13	TGTATTACCAACCATCGACAACCTAGACCACAAATGGTACGTCATTGATGCCGAAGGTCAACGCCTCGGC
sll1822	rps9	CCGAGCGAAAGAACGGAAAAAATACGGTCTCCACAAAGCCCGTAAAGCGCCTCAGTACTCCAAGCGTTAA
sll1823	purA	AGAGCTAGATGGAGAATTAAATCAACATCTCTGTGACCGTGGAGCAGAGTTTGGCACCACGACCGGTCGG
sll1824	-	AATCCTAGAGCTTTGCGTCGGGAAGGTTTAATTCCCGCGACCCTCTATGGACACAATGGTGCAGAATCCA
sll1825	-	GATCCGCTATGGTTTACAGGCGCTGACGGACAATGGTTGTATTACTGTTACGTCCGGGGTTTTGTCCCAA
sll1830	-	ACGAAATCATCGAAGTGGTGTTAGCCAATGGTGGGGAAGTGGCTTTAGTCGAAGATGGCACCCTCTCTCA
sll1831	glcF	AACCCTCCACCCCGTCACTGAGGAATTAACCCCTGTGGTTTATCAAGATGCTTGCCATCTGATCCATGGT
sll1832	-	CCTACGCCCCTAATTACCTCTCCCCAGGAATCTTTACCCACTTCTCTACAGGTCTTGTTGCGGTTTCAAC
sll1833	ftsI	AGTCGTACAGGCATTGACTTGCCCGGAGAAGCAGCCAGTTATCTCAAGCCCAGGCAAAGTTTTATGGATG
sll1834	-	CTGGCACCAAAATGGAGACAGCCTGCAACCGTCCCAACAGGTTATTACCATGGCCGAAGCTATGCGGGAG
sll1835	-	AGGATAATCAAAGCACTTCCAGGGCTCCTGTGGGCAAAGCATTAAGGGCTGGATTGGTCGAGATCACAGA
sll1837	-	GGTCTATTCCGACAGTGCCTTTACCTACTTCAAAATTAGCGATGGGGTGGCTCCGAACCGCAAAGCCATT
sll1841	odhB	GGGCCCATGCCGCCGCTTTCCTGAAGGATTTGGCTGTCATTATTGAAGAGAATGCCCAGTCTTTGACTAT
sll1845	-	CGTCGCCCTTCTTGGCTAACTTTTGAGTGGGCCATCCCCTTCATCTGGATTGCCATTTTCATTGCTGGAG
sll1848	-	AAACGTCACTTAATTTAGCTCTCTACCGGGGCTTGAAATGGGGGGTGGTGCGGCCACTGCTCCATGGATT
sll1849	-	AAATGGACTTATCCCTCCGACAAAACGCATCAGGAACCCAGATTGATTTCACCATGAAAGGCAATGTTCC
sll1851	-	CGTTTTTTTCCTCCTCTACACATGATTTATGCCTACGTTCCCCTGCCCAGCTTGCACGGTGATGATGTCA
sll1852	ndkR	TACGAAGCTCTCAACGACAAACCGTTCTTTTCCGGCTTGGTGAACTTCATTTGTTCCTCTCCCGTGGTGG
sll1853	-	ATGGTCAGAGCTTGGAGAATTTACAAAGATGGGAGGTGTGGCAACGGCGAGAGTTGAAGCTCCCTAGTTG
sll1854	xthA	GGGGTGGCGCATTGACCACCATTATCTAACTCCCCAACTCTACGACCAGGCCCAAAAATGTTGGATAGAT
sll1858	-	CAGAGTTTGGGCTATGACAAACACGTCTTGGTTTGGTGCTTGGAATGGCTTGATCGTCTGGTGTACGGCT
sll1862	-	CGTTGAGCCTGCCTACCGGATCACCGATTCGGGTTTGATCAATGCTTATCCTGTTTCTCCTCCTGTATCA
sll1863	-	GATTGACCAAATGACTGCCGAAGCGAGAGAAAAAGCGGCAGATGCCAATGTTAACTATCAAAAATCCCTC
sll1864	-	TGCTCTTTATTAATGGTTAAACAGGGCACCAATGACCACGCCTATCCCCGCTATTTATCCCCCATGGCCC
sll1865	prfB	TTCGAGGGGACATGGTGGAAGCGGCCTGGGGCACCCAAATTCGCAACTATGTTTTTCATCCTTACCAATT
sll1866	-	GTAGAACAAATTCTCCCTTACCTGGCAGGTAGTCAGCGGGAAAAGCAACTGTGGCAGGCAGTAATGGCAG
sll1867	psbA3	ATAGCCAAGGCCGTGTAATCGGCACCTGGGCTGATGTATTGAACCGCGCCAACATCGGTTTTGAAGTAAT
sll1868	dnaG	GGATTCCGACCCCGATAATCAGCTACCCCTACTAGTGCAATTAGCTTACCTGGAGCAAGAGGGAGACTTT
sll1869	cbaB	AGCCGCTTTTGAGCAGAACCCAGATCGCCAAAATGTGGAAGTTAACCCAGCCCTAGCTAAGGTCCAACAA
sll1870	-	CCACCATGTTAAGTCCTCGCATTCTTCTGTTAGATGAACCTACTGCTGCTCTTGATCCGGCGTTAGCCCA
sll1871	-	CCGGTGGTATTGTGGTGGCTTCTAATAACTTGGATGAAATCGGCGTCTATAAAGGCATTGGCAACCAGAC
sll1872	lytR	AACGTAGTCAGTGCCTTTTCCCCGCCCTTACAAACCACCAGGGTAATTGCTCAACAAGGCGATCATTTGG
sll1873	-	AAACCGGCTCCGACCACTTCGAAAAAAACTTCCATTAAGAAAAAGTCTGCTACTAAAGCGGCTGCCCCAG
sll1874	AT103	ATTATTTGGCAAATGATCTGTATATTCCTGCAAAAGCCAGTGGACGCCGAAGCCCGTCGGGGGATGGTGT
sll1875	ho2	GGTCAAAGCCTGAAAAATATTATTCGTTCCGCTTTACAATTGCCGGAGGGAGAGGGCACGGCCATGTACG
sll1876	hemN	AGACCTTACCGAGCAAGGCTATGTATTTATCGGCATGGACCATTTTGCCAAACCCGATGACGAGTTGGCG
sll1878	-	GATTACGCCCTGTTTCCTCACCTCACCATTACCGACAATATCGCCTTTGGCCTGCGCCATAAATCCCAAA
sll1879	-	TCCCCGTGTCAGATCGGTGATTGAATTTGTGGGCAACGGTCTGGTATTTTTGCTAACCCAAGTGGTTGGC
sll1880	-	TAGCACAGAGGGTTTGGACGATATGCCTGCCCATATCCGGTCTGCCTTAACCAAGACCAGTGAGCACATT
sll1882	-	CCATTTTTACCCAGGTAATCGACACCGATGACCAGAATGCCGATGCCTATAATTTGCGGGGGGTAGCCTA
sll1883	argJ	AATTCAGGTGGATCTAGGTACTGGTTCGGGGCAAGGAACCGCTTGGGGCTGTGATTTGAGCTATGACTAT
sll1884	-	AAACTGGAAAAACAATATCGTCAGTTAGAGCGGCAGCAGGTGACGGCCAAGGCAGAATTAGCCTGGCGTA
sll1885	-	CCCCTGTCATACAATTGATTGCTGAAATTACCCCCATCGTCACCGGGGAAAGACTAGTATGGTCTGCTGG
sll1886	-	TCACGCTTTTTCAAAGCTCTACATCCACGGGCCCCTATGCCGGAGGAAGTCACAAGTAAGACCTGTATCA
sll1888	-	GAAGTAATGCCCCGCACTGTGCTCTGGGAAGGTGTACAGAAACCAGGATTATTAAAAGTGAGCGTGGGAG
sll1890	cobN	GTTATTATCGTTGAGCAAACTCCTGCGCCGCTAATTTTTTTAACCGCCGCTGACACTGATATCCAGGCAA
sll1891	-	TGGGTTTGGGTCAATTTAGCGATGTGCCCATTCTTTTTGTCGGTACCGATGAAGCCGGAGACGTTCCCTT
sll1892	-	GGGGGTCAGTGTGGCGGTGACTGGCACAGTGTATGTCATGGAAAGGAATGAAGGTCAATCGGGGGAAATT
sll1893	hisF	TGTTTAGATGTCAATGCAGGGCGGGTGGTCAAGGGCATAAACTTTGTTGATCTCCAAGATGCCGGGGATC
sll1894	ribA	TTTTCTCGTACAGCTCAAACAATGGCCAGACCTACAGGCTCTAGCATTCCTCATCGCCCAAGGGAAAGAC
sll1895	-	CGTTCCTTTACTAAAGATATCCTCCACACCCCCAAGGATGCTGCCATTATTCAGGCCATGCTGCTGTTGG
sll1897	-	TATTCGGGCTCCCAACAGCACCAACTTTCGGGTCACAGAAGAGCAATGGCAGCGTGTCTATAGCCTTAAA
sll1898	-	GACAGTGATCGAACTGCTACGGTTTGACATTGTAACCGCCCATTTGGGCACAGCCATGGCTTTTTTGGGT
sll1899	ctaB	GCAGCCGCTTCAGCCCAAACCCTGAACTGTATTTACGACCAAGACATTGACTATGAAATGCTCCGCACCA
sll1900	act	GAATAAAGGTGGGAGACGGGGCCATTATTGCCGCCAAAGCCGTTGTCACTAACCATGTGGCACCCTACAC
sll1902	-	GGTACAGACCAAGCATTGCGTTATCTGCGGGATCGGATTAATGTGCCCAGGGATATGTCCATTTATGCAG
sll1905	-	CGGCTGGCACAACTTTACCCCCCATTGACCAAGACATAATCTGTTCTCTACGGGACTTGGATCGAGAGAA
sll1906	-	TTTACTTTTCTTCGGCTTAGCATCGGGCATGATCACCGCTGGAGCCACCAGTTTAATGTTGGACCTCACC
sll1908	serA	CACCTTGCACCGGGATATGCCGGGTATCATTGGTAAAATTGGTTCCCTGCTGGGTAGCTTTAACGTCAAC
sll1909	prmA	CAAGTTCTGGCGGATCTAGGTTGTGGTTCCGGTATTTTAGGCATTGGAGCGGTTTTATTAGGGGCAGCCA
sll1910	zam	CGTACTTCTTACCGCTTAGGCAATGAGGTGGACGTACAGGTGCGCAGTGTGGACTATTACCGTCAACAAA
sll1911	-	GCACAGTACGTCGAAGATATTGAAGCCAACCCCAGTCCTCAGCCAGAAAAAAAAGAGGCATTTTTTCTTG
sll1912	-	GCTGCAAAAAAGGCTCGCATTACTGTCTTTAACGACAGAAGAAATTCTACTTGCGATGGGCGAAATTTCT
sll1913	-	CGGGCAAAATTCTCAAAGTGATTACGGAACGACCGGAAGTGGCGGAGCAATTAATCAACCACGCCAATGG
sll1915	-	TTCCCCCCGAGAATCGCTACAGTGCCCAGGACGGGCTTTGGTATCAGTTGAAAAAAAATACCCAACTGCA
sll1916	-	TCATTTGGTTAGCTCAACATTTTGACCAAGTAGCGGTGTGGGCCGCCGACAATCCTTTTAAGCAAGGCCC
sll1917	hemN	CGGAAACGGTGCAGAGGTTTTGCTTCACTGATCCGGAGGGAATTTTATACTCCAACCAGATCCTTAGCGC
sll1920	-	GTTTATTTACAACGTGATCGGCATTCCCGTAGCTGCTGGGCTGTTCTATCCCCTCTTCGGTTTACTGCTC
sll1921	-	AATACCCAGAGCAACATCGCTTTTGTCCGGGATACTCGCCTACAAACGGAAACAGGCTACGAAACCAAGG
sll1924	-	GGCGGTCACTCTGACTCCAGCCAAGATCTGGAGTATTCCCACCCAAGATTTTCTAAACTTGCTCAGGGAA
sll1925	-	AGTGACTACAGTCTATGATCAACCCTGGACCATTCTTGGGATCGGCTTTACTTTTGCCGCCCTGACGGGA
sll1926	-	AGGGACAAAATTTAATCCCCAATTAACCCTGTCTCAAAACTTAACATCATTAACGGAAATATCCTTTAGA
sll1927	-	CATTTGTGACGAGTCCGTTTCTGCCCTGGATGTGTCGGTGCAAGCCCAGGTATTAAATCTGCTGAAGGAA
sll1929	comEc	TAGGAAAATATCGAGGTCAATTGTGGGTCACGGGACAGGGAGCTATCCAATGGAATCCACGCGAGAGCTT
sll1930	-	TCAATATTAATAGTGGATAATGCTCCTATTCATCGTAAAACTGCCATTAAAGAATTGGCTAAAGAAGCAG
sll1931	gylA	ACCGATAACCATTTAATGTTGGTAGACCTGCGCTCAATCGCCATGACCGGCAAAGTGGGCGATCAACTGT
sll1932	dnaK	AAGAAAACCTTCACTGGCGATTTCGATGACGATGATGATTACTACAACCGTCGCCCTGCTCCCAGGGATG
sll1933	dnaJ	GATTCGCCTCAAGCAACAGGGCATTAATGGGGGCGATCTATATCTAAAAATCAACCTTTCTCCCCACCCG
sll1934	-	ATTGGACTCGCTACTACTACCAAAATCGCCGCCGTGGTGAACCTCTTTAAGGCTCAATTTCCCGACGCTA
sll1937	fur	AACATTGTTTGACCTGTTTGCAGTGTGGGGAATCGGTACCCATTCAGGGTTGCCCTGTGCAGTCCCTAGA
sll1938	-	GAAGGGATCGAAATAGTTGGCTTTATCCCTGTGGTACCAGATTTTGTTATTGAACTCCGCTCCGCAACGG
sll1939	-	CGATGGAGGAGTTGACTAAAATGGCAGACCAGTCATGGCAGTTAAAGGTTCCCACGGCAGGACAAGAACA
sll1940	-	TGTTTAGATTATTCAATTCGGGGAAATTGGACAAGGTAGTCCTCTTCTGGATGGGTTTGACTTCCGCCCT
sll1941	gyrA	GCCTGGGGAATTTCGGCGAATTAGGCACAACGGTGATGCAATTTACCAGCAAAGCAGATCGGTTGTTGAC
sll1942	-	ACAGTCCTTAGAAACCCTTAAACAGCCCCAATCATTGCCAGCTTCCTCCGCCCTCACTGGTGTTAACCCT
sll1945	-	AGGGCATTCGTCCAGTGGTGGCCATCTATTCCACCTTTTTGCAACGGGGTTACGACCAGATTATCCATGA
sll1946	-	CCGAAAATCCCTACGCCCACGCTTATTTAGCCTTTGTTCATCTTTACGACTGGCAAGGATACCAGGGGGA
sll1949	-	AATGGAGGAGAAAATAGCGGCAACGTTGCCAGCAGTGATGGACAAACAGGAGTCAATGGCATCACAGGTG
sll1950	-	CGATCTAGATGGCCAGGTTCTCCAGCTAGACCGTCAGGTGTTCCGACGCTTGGCCCGATTGGGCTACCAA
sll1951	-	ATCAACAACGGTGTTGCGGCTGTCAGCTCCCAAGACGACTTCCTCGTAGAACTTACAGGTATTAGCGGTA
sll1954	-	ACTAGAATCGAAAATCAATACCGTCTTGCACTCATCCGCTACCAACTTGAGCCCAACTCCCCCCATCGAC
sll1956	-	CGCCTATGCCTTCACAGAACTGCGCTGCACCTTCGGGGAAAGATCTCTTGTTCCAGACATTACTGTTTTC
sll1957	arsA	GACCTAATCAGTGTCGGGTTTCAAGCTTTGTCTGACCCTATTCGCCTCCAGGTGCTAACTCTGCTGGAAA
sll1958	hisC	GTGCCTGGGGAACAGCCCCAAACCAACGATTTTATCAAGCTCAACACCAACGAAAATCCCTACGATCCTC
sll1959	suhB	ACCACTAATGTTCACCACCCCGGTTCAGCAACAGAAAATGGCTGATATTTACCGCCAATGTCAGCGCACC
sll1960	-	ATTTGCTGTCACCTATCGTTACATCATTCGCCAGGATGACAATGCCCATCTCCGGGACGGGGCGGTTTTA
sll1961	-	TCTTATCCACAGCCTGCGGGGAGAATCCCTCTTTTTGAAATCGGCTCTGGTGAGCGATCCCCAGAAATTA
sll1965	-	CACCATTCACGAGCTTGATCCTGATTCCACTACAGAAGAACGTTTTATCGCATTAGGGATGGGAAACACG
sll1967	-	AGGGCTTCTATGGAATTACCTGGGTTCAGGGTTGTGATTTCTTTCCCCAAACAGCCCATGTGGAGTGTGC
sll1968	pmgA	TGGCACCCGTCTCCGCCTCAGCAAGAAAATTAAGCGCCGGCCCCAGGTAGATAGTCAAAATGTAGTCAAA
sll1969	-	TTTAGTATGGGAGGGTTAGTAACCCGTTATTATTTACAACGACTGGGGGGGGGGGAACGGGTTAGGCGCT
sll1971	-	CGCCATGAACTGGAAAGAGCCTTTGGCACCCCCTGGGACAAAATTGACGTTATCTATAACGGCATTCGTC
sll1973	-	CCCCCGCCCTATCTTGCCTTTACCTTTCTTGCAGGGATGTATGTGATTGTTCGTCACCGGACCAATATTG
sll1979	-	TGATGTCCTTTGATCAGGAAATCGCTGCGGGAGTGATGGAAAGTTTGGATGATGGTCTCGAGCGTAAGCC
sll1980	trxA	AGCAAAATATCACTGCCCTGGTAGCCCACGAACCCATCCCCTACGCCAATGTAACTGGCCAAACTTCAGT
sll1981	ilvB	CTCCGGGCGGAAATTCGGGCCGAGTATGAATGTTATGCCAATGACACAGGTTTTCCCGTTAAGCCACAAA
sll1987	katG	GGGAGTACTCAGTAACGACTTCTTTGTTAATTTGACTGATATGGCCTACCAATGGCGGCCAGCGGGCAAC
sll1988	-	TAATGGCCCCCTCGGGGGTCTGTTGGTAGATGCCGGTTTAGACGGTACCGTGCGGGGGTACGTACAAAAT
sll1994	hemB	GCCGCATGGTCAGGGAAAATACCCTCACCGTCAATGATTTGATCTATCCCTTGTTTGCCGTTCCTGGTAA
sll1995	-	GCGCTGGCGGGAGTTTAAACAGGTGATGGGATTGTTTGATTTACCGGAGTTGAAGTCGTTGTCCTGTCCA
sll2001	lap	TGGACTGATAAGCAAAATGGAGTTCACAATGCTGGTGCCACGGGCTATCCAGTACGGACCCTAGTGCAAT
sll2002	-	ATGAATAACATGATCAGCAAAGCCTGTGAAGAAGCTGGTATTCCCCCGGCCCCCAGTCGTCGCACCTATG
sll2003	-	CAGTCCCCTCTGGAATTGGGAAGTGAATGAAGCCTTTGCCGTTAAGCCCGTGGGGCGGTTAATTAAACAA
sll2005	gyrB	TGATGCCCCAACAACTCTGGGATACCACGATGAATCCTGAAAGCCGCACCATGAAACGTGTCCACATTGA
sll2006	-	CAAATTACTCTAGACATCCCCGACGACATTGCCCAACAGCTTCAACCTCTCCAGGAAGACTTGCCGCAAA
sll2007	-	AGACTCTACAATCCAAGAAAAGACATCTGGACAAACCACTTCACCCTTGAATCCATAAGCGGACTCGTTC
sll2008	-	TTACTATCAAACCTTGGCCACCGCTGAGTTGGCGATCGCTTATCCCCAGATTGTCAGACAATATTGGCCC
sll2009	-	GGGCTTTGAGTTTAAAGACCGTCACCGCCGATTTTCCTGTCATCCTCGATTTAGCGGCAGAAATTCTGCG
sll2010	murD	GGATTAGAGTTAGCAAGTAAAAACAATGCCAGTGCAGTCTTGCTTTCCCCGGCCTGTGCCAGTTTCGACC
sll2011	-	CTTGGTGTGACCAAAAGGAAACCTGGCCTACCCAACACCATCCCCGACAAACAGTGACAGAACTTGTGCA
sll2012	rpoD	GTTGGAAGACGACGGTCCTTTACCAGAGGATTTTGCCACCTATGCCTCCCTACAGTTGGATCTCGATAGC
sll2013	-	GTTGGCCCAGCAGAATGATAATCTAGTAACCCAGGCTTCTCCCACTGCTGAAGCTTTGGAAGCAATTTAG
sll2014	sfsA	TCCCGATACGGAAACCACCAGAGGGCAAAAACATCTCCAGGAGTTAATAGATATTCTCCCTACAGCCCGG
sll2015	-	AAAACAGACCCAGCAAAATTTGCGTGAGACCGAGCGCCTCTTTAAGGAACAGGGACAAGAGCTTGATCGC
slr0001	-	AAACCGGTTGTCCTGTGCTCAAAGACTGTCTCGGTTATGTGGAGTGTCGGGTGGTAGGGTCTGTGGCCCA
slr0006	-	AGAACCGGTGACTAGTTTTGAGGCGGCTAGTCGTTATTTCGAAGGGCAGGTGCCTTTAATTGGCGATGGT
slr0007	-	GGGGTAATTTTGGGCGTTCATGTGCCCGATGCTTCCCGTTTTGGCTCCTTAAAGGTTAATAGTCAAGGGG
slr0008	ctpA	GTAAGGGTTTGATTCAATCCTTGTTTGAACTATCCGATGGGGCCGGCATTGCCGTCACGGTGGCCAAATA
slr0009	rbcL	TATCCACGTATGGCACATGCCCGCGTTGGTGGAAATCTTCGGTGATGATTCCTGCTTACAGTTTGGTGGT
slr0011	rbcX	CAGGCAACAGTGAAAGTACTGCAAAGTTACCTCACCTACCAAGCCGTTCTCAGGATCCAGAGTGAACTCG
slr0012	rbcS	CGGGAATGTCGTTCTGAGAATCCCAACTGCTACATTCGGGTGATTGGTTTCGACAATATCAAACAGTGCC
slr0013	-	TAGTCAGCCTGTTGGATCTGGGGGCCGCCTTGATCATCCTCATGGTAGCTGTGGGAATTTTCGTTCTGCC
slr0014	mgtC	TTGCCCTGCGGCCTCTGAGCACGTTTATTAACCACCAACCCATGCATAGCACTGAATTGGAGTGCCATTA
slr0015	lpxB	TAATCTACCCTTCGTTTCCCCTACCAACATTGTGCTCAACCGGGGCATTATGCCGGAACTACTCCAGGAA
slr0016	-	TCAGCAGTTTAGCTACGGGTTGGGTCCAGCTACTAATTTTTTTGGTTGGTTGGTTTGCCCTGAGGGTAGT
slr0017	murZ	GGGGGGATGGTTCTAGCCGCATTATTATCAACGGGGTGGAAAAACTCCACAGCACCGACTTTCCCATTAT
slr0018	fumC	ACTTTTTGGACACCTCTTTAATGTTAGTCACCGCCCTCAATCCCCACATTGGCTACGACAATGCGGCCCT
slr0019	-	CCGTTGGAGTTATTCACTAATCGAGCGGGACGATTTGCGTTGACAGGACTGGGACCAGGGAAGTATGAAT
slr0020	recG	GAGGTTCTATTGTTGGCGAGGGAAGCAGCGGAAACCATGATGGTAGAGGATCCTAATTTAGAGGCGCATC
slr0021	sppA	CGGTGGTGATAGTCAACTACAGACCATGGCCGATAACCTTGGTTTGACGGAAAGCCTAAAATGGTGCGAG
slr0022	-	ATTGAAGGAGTTTATGGCCCCCGGAGTGGGGAATTAAAAAGCTATCGCCAGGGATTACCGAAGTTTGAGG
slr0023	-	AATTAGACAACTTAGCAGTTTTGCGGGTACTGGAAGTCTCTAATGGCTGTTTGCAGTGGGCTTTCCGTCG
slr0031	-	GTTGGGGCCGAACAGCTTTCCCTGCGGCTGAAAGACTACCAAGCCAATGATATGATTCAGTTAACGGTGT
slr0032	ilvE	ATGGGCAAATTGTTACCCCCGGCAATGAGCAGGACATCCTCGAAGGGATTACTAGGGATAGTATTCTCAC
slr0033	-	ACCCGCCAAGCTCTGCTAGATAACGCCCCGGAACCGGAGGGAGACTTTTTTCGAGTCCCCCGTATTATGG
slr0036	aspC	AAAAATTCAGGATACCAATCTGATCTGCCCGGTGGTGGTTTCCCAATATGCCGCCCTTGCTTGCTTACGG
slr0038	-	CGGAACTGACTCGCTGCCGGATGCAATTCGATGGGCAGGCGGATTTGAGTTATGAAATGACTGTGCTCAA
slr0039	-	CAGGCCTTTGGTAATGTACGCCTGCAAGAACCAGTCAAGGTGCAATGTATCCAACAGTTGATTGCCACCC
slr0040	cmpA	AGCACTTCCCGGGGCGTAGAAACGTTCTTTGATGGCATTACCTTTGACCCTGCTAATCCATCGGCTTATC
slr0041	cmpB	TTTACGACCAGGGCGGTTTGGATAAGGGGTTATTTTGGCAAACCCTCGCTAGTTTAGGGCGGGTTGCTCA
slr0042	-	TTGGTTTCAACTATGCCTATAGCTACCACCAGCTCAATATTTTAGGTACGGGACTAACCGGGGCAGCGGC
slr0043	nrtC	TCTTTGGCGATCAATTTAACCGTCCCAGTCGTACCGAACATCTTTGGATGATGACCCAAATGGCCCGCTG
slr0044	nrtD	CATCGGATCAAAAAACCACTGCCTTTTTAACCATCGAAAACGTTTCCAAGGTGTACCCCACCGCCAAGGG
slr0049	-	ACATCTACAATAACTGCGACCATGCTGTCTGTTTTGCCGAAGTAGGCTCCCAGGCCATTTCCTACACCAC
slr0050	-	TACTAAAACATCGCATTCCGGCCTATGGGTATCGAGTGGAGGAAAAGCAACGGCCAGGGCGTTTCAATGT
slr0051	icfA	GGTCATGGCCACGAAAGCCAACGTTGAACACCAAATGGCAGTACTCATACAATCCCCGGTGCTAAGTCAA
slr0053	-	GCCACCAGGATAAGCCCACCGACGTGTTGGCTTTTGCGGCCTTAGAAGGAGATTTTCCCTTAATAGAATC
slr0054	dgkA	AACGGTGGGGCAGTCCTACCATGAGCTAGCTAAAATTGCCAAAGACTGTGCGGCCGGAGCAGTATTATTA
slr0055	trpG	CTGGTTGGCCGACGGCATGGTAATGGCTTTTCAGCACCGGGACTATCCCCATGTGCAGAGTGTGCAATTC
slr0056	chlG	AATTGGGGCTCAAGTCCTTGCCGGTGATGTTTGGTATCGGGACAGCAGCTTGGATCTGCGTGATCATGAT
slr0058	-	AGGAGCAATGGAGTCGCCATTCTTCGCCTCAACTTTCGGCAAATTTTCAACTTTGTTCAATCCCGCAACC
slr0059	-	AAGCGTTTAGACCATTGGGAAAGCTGTTGCCATAACCTGTTTGCTCCGGCCCCTGCCCTGTTGACCAATT
slr0060	-	CGCCAGGAAGCCATAAGAATAGAGCATCTGCTTGCTTCGGCCTGTGTGCCAAATATTTTTCCCACCGTTG
slr0061	-	CACTGTTACCGAGTCAAAATCAGCCTTTTTATGTTGCCTTAGAAGGTACGCCCCAACTGGCAGCAGGGCA
slr0063	gspE	TTCTGAGCGTATTGCTGAATTGATTAACCAGGGGGCCACCACTGACCGCATTAAGGATTGTGCGGTGGAA
slr0064	-	GGCTTAAGAACCTCTGCCCGTTTTCCCGTTAACAATGGCGGTCTACCCTGCACTCTGTTGAAGTATGAAC
slr0065	-	GGAGGGGGGCATCCTCTATCTCTACGGCCCTTACCGCCAAAAGGGAGTACCAACGGCTCCTAGCAATGAA
slr0066	ribG	TTGCAGCCCCGACTCCGGTGGGGGAACTGGGTTTTCAACAAATGACCCAAGCGTTGAATTTAACTGATCT
slr0067	-	GGCTTTTTAATTGATCCAGACCAACCAGTAATTTGGCGGGGCCCCATGTTGAACGGCATTATCCGTCAGT
slr0069	-	CTGGATGCTATTTGGTAATTTTTGTAGCGTCTCTATCACGGGTTGGTTTGCGGTACCTTGGGTCAGTGGC
slr0070	fmt	ATTATTGGAACAAGTTCAACCCCCAGGCAAAAAGCCCCAAAGCGGTTGGGATTTCATCAACGGGAACCGG
slr0072	gidB	AAGCTGTGGGGAACCAGCCCCAGCATCGCTCCCAGTATGATTTGGCTTTAATTCGGGCCGTGGGAGAGGG
slr0073	-	CCGGTGGTGCTGAAGGATCTTAAACAGGGCTATGACTGTTTTGTGTTAGCCAAGCCTGGAAACATTCGGG
slr0074	ycf24	CCATGCTAGTCAGCGGTTTCTGTAAGGATGTGCTAAACGAATTACCCATGGAATTTGCGGCGGAGGCTGA
slr0075	ycf16	GCCACCTTGGTTATTACCCACTACCAACGCTTGTTAAATTACATTATTCCTGACCATATCCATGTGATGT
slr0076	-	GAGCTACCATTAGCCAGTTGGAGGCGGACGAGGTCTTTTATCTCCGTAGTCGGGGCCTAAATGATTATGA
slr0077	nifS	CGTTGCACCGATTGTTTGACGCTTCCGGCAGTGCTAGGGCCAGTCTGTATTTCTACAACACCAAAGAAGA
slr0078	-	TTCCTTTGAGGCGGCCCATCAATTGCCCCACCACGAAGGGAAATGTCGACGCTTACATGGCCATAGTTTT
slr0079	gspE	TCTGCCCACAAAAGGCCCAAGGCTAGGGACAGACATGAACAAGCCGTAACCGTTATGGAAGGTTTTGATC
slr0080	rnhA	CGATTCCCGCTATATGGTCGATGCCATGAGCAAGGGTTGGGCCAAGAAATGGAAAGCCAACGGATGGCAA
slr0081	-	CCCCAGCCATCGTATTTTGGTCGTTGAAGACGAGGTTTCCATTCGTGAAACCATTGTCCTATCACTGCAG
slr0082	-	CGACGACATCATCACTAGACTAAAAACTGCCCTTCCCGACGCTGTGCTACGTACCACCTTCATTGTTGGT
slr0083	deaD	TCGCCGCTGCTGCTTTACAGATGATCTATGACCAGAGCTGTCCCCATTGGATGAAATCCGATTGGGAAGT
slr0084	hisH	TTATGATATGGGCAATCTCCACTCCGTCTGTAAGGGTTTGGAGAAAGTGGGAGGCAATCCCCTGGTAACG
slr0086	-	AGGTCAAATTTTGGGTAGATGACCAGCGCTACCTGCGTCTGACGGTGGAGGATTTGTTGCAGCAAAAGCT
slr0088	crtO	CCCGGTGGCTCCATATCAGGTATGCCCGGTAGAAATTGCGCTCGGGTCTTTTTAAAACAACAACGTCGTT
slr0089	erg6	GGGCAAGCGGGGCCAAAAATTATCAATGCCGCCCTGTGTTTACGATTAATGAAATGGGGCTATGAACGGG
slr0090	ppd	ACAGGTGTTTGGCTGGTCGGTGCAGCAGAGTTTTACTGTCAATACGCCCCATTCTGGTCTGTATAGCGAA
slr0091	-	TCATTTAACTGTGACAGACTTACCCTTTGGTGGGGTGGGAGAAAGTGGTATGGGACGCTACCATGGCAAG
slr0092	-	AAGTGATTACATCTGGACGGCGGTGGCAAAAGCTGGGGCTACTGCGGACTACGGCCATTAACCAGCTGGT
slr0093	dnaJ	GACGAATTTATTAATGAACTGTTGGGACGCTTCAATACCCCCGGTGGCGGCGGTCAGAGAACTTCCTACA
slr0095	-	AATCAGTTTAACCGGGGCAAAACAGGTACTGGAAATAGGTGTTTTTCGGGGTTATAGTGCCTTAGCCATG
slr0096	-	TTTGACCGATCTTCAACTCGAATCGATTAAAAGCGTAACCAGGGCCGATGGGGAGGACTGGCTACTAGAG
slr0103	-	AAAACCCCGCCTTGGCTGTAGCTCCCCCGTTGGGAATGCAACGTCGATCTAGTTTAAAATTGGTCTCTCA
slr0104	-	GGAAGTCATTACCCAAGAGCAATTTGTTTTGTTGGACGGTTATGGCCTGAGTCAGCGCCAGGTGAACTGG
slr0105	-	GGACCCCAGCGCAGCTAATTGCGAAAAAGTAAAGTGGGGAGTAATCACGAACGGGAAGCATATTCAGCTT
slr0106	-	GAAAAAATTAAGTGTGACTGGACTCAGAAAAATTGCTAAAGAGAGAGGACACTCCGGTTATTCCAAGATG
slr0108	-	GAAAGTCAAATCCAAGCTAGGGTACAGCGGCTCCTACGGGAAGATATTTTGGTACGTCGTTGGGGGGATT
slr0109	-	GAAGCCCAGGTGGCCACCAGCTTTTACTTCGATCACAGCGTTGATGTGGAACAGGTTATCCGTATTTTGT
slr0110	-	GACCAAGGTGGACTCCCGCAGTCTGAATGAAACCCTCGAAGCTCAAAATACCCTCCTGGAACTGGGGATT
slr0111	-	TACCACCCTCCCCAGGGCCATGCCTGTCCGTTACGTCGCTCCCAAACAACCTCCCACCAATTTGAGCGAT
slr0112	-	TCCAGCAGAAGATAATCTTATTCCAGTTATTCCAGCGGAAGGGGTAGCTATTCCCGTGGCTCCACCACAG
slr0114	-	TCCCAGGCCCAGGCCATGCTCAACAGCCGGGAATATCTGGGTAATAAACGAATTTACATTGACGGCATTG
slr0115	-	TATCAAGCTGACCCATTTGGAGTTTGAGTTGCTTCACTGTCTGTTGCAGCGCCATGGGCAAACGGTTTCC
slr0116	-	AAATTCATTGTCACCAATCCATCGTTGCCGAACCCTTGTCTGAAGCTCAAACTTTGGAGCACCGTCAGGG
slr0118	thiC	ATCTTCAAAAAGTACGACGTTTCTTTCAGTTTGGGGGATTCCCTCCGTCCCGGCTGTACCCACGATGCTT
slr0119	brkB	CTTTCTCATTACCGTAGTTATTATCACTCTATTCAAAGTTTTGCCTCCCGTCCGTCTGCAATGGTGGGAT
slr0120	-	TAGTATTTGGTCGGGAAGACAGTGGCCTAACCAATGAGGAACTCAACCAAGCCCACCGTTTTGTGCGGAT
slr0121	-	CAAGATATTTCTCGCACTGCTTACCAACACTACAAAGGTATTACCCCTCCAGCTAGCAGTCCCGCCCAAC
slr0142	-	GTGAGGATTGCAGTCATTCCAGTTTTTATGTTTGCGGTACTCCTAACCACCGTTCTTGCCCGTCGCCATC
slr0143	-	GGTTGTGACTGGTTGAGAGATTACCTAGCCACGGAGAAGCAACCGGCCCAGACCTATTCCCTAGAATTTT
slr0144	-	GCTGGCCTGTTGGCAGGTTTCTTTAGCCGCCTGGTGAATAAGTCCCTCAACTGCATTGAAATTCAGTGCT
slr0145	-	AGTGGGGGCAAATGAAGGTAGGGGATTTTTTCCGGGGCTACAACTGGCAGGGAGCACCGCCAGTGCTGGA
slr0146	-	ACTGGGGTTGATGCGGGAACGGTTGAGTGCTTACCGTCTACTCCGGGACAACGAAATTGTCATTTTTCAG
slr0147	-	CGGCCTGGTGGACATCGACTTAAAGTACTACCAAAACGGCTTCATTGTCGCTGAAGTGGTCAATTCTCCC
slr0148	-	AAAAGTCGCCATCGAGACCAACGATAACCTGCTCTCGGGGTTGCTCGGTCAGGATTTACGGATCATGAAG
slr0149	-	ATTACAGCCATCCTGTTTGGGGATTTGGACCGTCTGCGGGAGGGTCTATTAATTTGGTATCAGACCATTG
slr0150	petF	GTGTGGCCTGTGCCGGTCGTTTGCTGGAGGGGACGGTTGAGCATACGGATAAAGGCTCCGATTTCCTCAA
slr0151	-	GATCCAGACCGGGAAATTAAACCCCTGTTGGCCGAAGAAAGCGATACCACCGCAGCTAACCTATTTGGTT
slr0152	-	CGCAACCATCTGTTTGGCTTGGCCGATAATGCTCCCTACACTGGTATTTTGATTCGTCTGCAACCCCTGA
slr0156	clpB	CCCTGGATCACATCGTCAGTGCTGGTTACGATCCCACCTACGGAGCAAGACCTTTAAAACGTGCTATTCA
slr0157	-	GGGCTTTTGGGATGGAATTGTGAACATGTTGCTCGTCTAGTTGCATCGGATTCAGCCGTATCTTATGAAA
slr0161	pilT	ATTTCCCTGGAAGAAGGTTTAGCTAAGAGTGGTAAGCCGGACGAGCTACAGCGCTTAATCGGTGGCATGA
slr0162	gspF	AACAACGTTAGTGTCAAGGACAAAGCGGTTTTCTCCCGACAGTTTTCCGTCATGATCAACGCTGGCGTGG
slr0163	pilC	GGTCGGCCTAAGTAACTTTTTAAGAAGTCCAATGGCCGTCATCCCCGTAATTGTTATTGTGGTTGCCGTT
slr0164	clpP	GAATCACTTCTGCTTAAAGAGCGCATCGTTTACTTGGGAATGCCGCTTTTCTCCTCCGACGAGGTCAAGC
slr0165	clpP	GGTGTTCCCAGTGTTCCGTTTCGTCTTCCCGGCAGTCAGTATGAACGGTGGATTGATATTTATACTCGGC
slr0168	-	TAGCAATCGTTTGCAAGCCACTGGCTCCACCCTAACGGCAGAAGACCTAGAAACCAGAGCATTTTCCTTC
slr0169	-	TGCTTCCCTGGCGGCCAATGAGGCGGAAAAGTCTGCCTCTATCAATATTTTGCAGGTTAGTTCCATCGGT
slr0171	ycf37	GTTGGAAACCTACCAAGAAACTTTAGCAATAGAACCCAACAATAAAGTAGCTCAACGGCGGGCCAATTCC
slr0172	guaB	TCACAGTCAAACCAGATACCCCCCTACAGGATGCCATTCGTCTTTTGGCGGAGAATCGCATCAGTGGCAT
slr0179	-	TTAAAGATTGAGGAAACGGAGGGCGCAGTCTGGGAAACGGGAGAATGGTCAGGTTTGAGCGATGAGGAAA
slr0181	-	TCGGGACAGAGGCCAGTGCCCAAACATCCCTGTATGAACTGTTTACCGAACATCTACGACGGTTAGAAAC
slr0184	-	GGCATTTTGGTGTCACTCTCCAACGTCAATCCCTCGATCTTCCCCAGTATTTAGGGCCCCTTAACCGTCT
slr0185	umpS	GATTTGACCCTGGCCGCTCTCAAAACTGCCCCCCTAGCACAAGTACGCCAATATTTACTCCATCTGTTGG
slr0186	leuA	CACCGCACCTCTGACCAACATTGATACCAAACATATTTACGCCACTTCCCGCTTGGTGTCGGAGTTAACG
slr0191	lytB	TTTGCTCCTGGAAGTGCTAACGGATAAAGGCGTAGTGGAATTAGCCAAGAACGAAGCCCGCAGTGCCTTT
slr0192	-	AGTTGATTGATGTGCGGGAACCCCATGAGGTGGAAATTGCGGCCCTGCCAGGCTTTGAAACCCTATCCTT
slr0193	-	TCGAGAAATATAATGGTCAATCCTTCATGGATAGCCCTTTAAAAATCGAGAAGGCTAACCCCCGCTCCAA
slr0194	rpiA	GGGTTCCACTTTTTTACTGCCGGTGGAAGTGATTCCCATGGCCCTAACTCCTGTAATGCGAGCTTTAGCT
slr0195	-	AATGCCCTGGACCAGGTGGCCAGTCATCCCACCATTACTGAGGACGGACGCTATATTGTCTTTGCCCTCA
slr0196	-	GAGTTGGTCAATGGAGATTTAGCTTGTTATGTGGACTTGATGGACAGTCAAGGTAATCAGTATCAGGGGC
slr0197	-	AAGGCTTTCACTTCCCTAGAAGACTTGGGCCGGGTCAAAGGCATTGGTCCCAGCAAAATCGAAGGTTTAC
slr0199	-	ACTGACGTTGGTGGAGTTGGCTCGACAACATGACACGTTTTTTTCCGCCAATATTCTGCTGGCCGATGGT
slr0201	hdrB	TTTAGTTACCCCCTGTCCCCTATGCCATCTGCAACTGGATTCCCGTCAACCGGAAATTGGTCAGGTATTG
slr0204	-	CGGACGGAGCTGGGGTGGTTTATTTCAACCAATTTTTGCAAATGTGCCATGAAGCCTATGAAAGTTGGCT
slr0207	-	GGGAAGATTTCACCGAGTCCGAAGACCCCTTGGTGTTTTACCTCGATACCTCTGTTGTGGAAGAAGACCA
slr0208	-	GACCAGGTTATCTACTCCCTGATCCGCAGTCGAGATTCCGGCATTGTTCAAGAACTATATTTTAGGATTC
slr0209	-	GTCCCGTGTTGGGGAAAGGGGGTCTAATTGAAGGTATTATCCACAGCAAACAAGAGGTACCGGAAGAAGC
slr0210	-	GCAGGAAGTGGGGAACGTATTTACCTACCAATACCATGGTGAGTCTGAAACCATCTCCCCCCAGAAAAGT
slr0211	-	AACGCCAGCAACATCGTTTGTTGATGTCCCGCTCCGTCTGGCACAAACTCAAAGAAACTAAGCCAGAGAG
slr0212	metH	TCCGTGATCTTCTCCAGCAACGTTACCAAGGTTCCCGCTACAGTTTTGGTTATCCCGCTTGTCCCAACAT
slr0213	guaA	TACCTCAGAGCGGCTTAATATTTTGCGGGATGCGGACTTCATTGTGCGGGACGAAATTTCCAAACGGGGT
slr0214	-	AGGCCAATACACTACGCCTTACCTAGATGTATAACTGTGAGAGAAGCGGCCAGACTCCATACCTATCCGG
slr0216	cobU	TATGCGTAGACCAGAATTTGACTGACACTCTAGAAACCCTACCGGCGGGAAGTTGTGCCTTAGTGGACTC
slr0217	-	AGAAGGGACGGAACAAACCCTCCAAAGCCTACTTAGCGGTGATTGGGAAATTATCAGTTGTGCCCGCTGT
slr0220	glyS	ACCCCCGTCCAGTGATTCAAGCGCCCCAACTAGTCCAGGATTCAGAAAAAGCAGTTTACCAAGCATTGCT
slr0222	-	ACAATCGAGGTGATATCGATGCCAGGAAAAGGGACCACAATGGTGATCAAATTGCCCCTAAACCCTGCCC
slr0224	-	GTCGAGCTATGGCGGAAAAATGAATCGTTTATACGTCGATCCATACCAACACGGACTTTGGTATCTGGGA
slr0226	-	CATGTCCGGGAGTATGACCTTGCCGAGAAGTACCGACGCTAGTACGACCATAACTCTTAATGATGGCACA
slr0228	ftsH	TGATGAACCGTTCTGAATACTCCGAAGAAGTAGCCACCCGCATTGATGCCCAAGTACGGCAATTGGCTGA
slr0229	mmsB	GAGGTGACGTTGGCGCAATCAACGGTACGTTAACGATTATGGTGGGGGGTGATATTTCGGATTTTGAAGA
slr0231	-	GCCTTACAAAATAATTTTCCTTCTTTACCTGAATTAGAAACCTGGGGTGACCGGGCCATCGTTGAACAGT
slr0232	-	AGCCCGGCATAAATTTAGTCAGAATGGGGCGGCCGCAGTGTTTTTTGGTCGTTTTGTTACCCTGTTACGA
slr0233	trxM	AGCCGGTGCTAGTGGACTTTTACGCTACCTGGTGCGGCCCCTGCCAAATGATGGCCCCCATTCTGGAGCA
slr0236	-	GTGCCAGTACTTTGTCCAGAACTCCCAGGACAACCGGAATGTATCAGTGATTCCAGCGAGATTTTCCGCT
slr0237	glgX	CGCCTCTCCGGTTGAGGGAGAAACATATTGGGTTCAGCCCCGTTCTTCTGTGGTGTTAATGGCAAAATAG
slr0238	-	GCAACAACAACAAATCACTATGGCGACCTCGGAGAACCTCAGAAAAATTTTCTTCCAAATTCTAGAGGAA
slr0239	cbiF	ATTATCCCGGCGACACTCCCGTAGCGGTTTGTTTTCGGGTGGGTTGGCCCGATGAAAAGATTTGGTTAGT
slr0240	-	GTCCTACGAACAATTACAGCAGTTTTTGGCCATTAGCAATCCCGATGTGGTGGCCGCCTTTGCTGACAGT
slr0241	-	TCCCTACAGCGCCCAGGTGGGATTATGGTCACCGGAACTGGTAGTAAGTCAGGGTTTATTGAAATTGCTG
slr0242	bcp	GGCCTAATGTCCGGGTTAAGGGCCACGCAGAAAAGGTATTGGAGAAATTGCAACAGTTGAATAGCGCTGA
slr0243	-	CCAACTTAATCGTACCCAAACTGCCCTGAGCCAACATTTAAACGCCCCGACCCCAGATTTTGAAATTAGC
slr0244	-	CTTCCCTATCGGACTATATTCGGGTCAATGCCCCCTGTCCGGTGTTACTAACTCGCAAAGAAGGGATCTA
slr0245	-	ACCAGGGGGGGATGGCAAAGTTTATCGGGAGGCGTTTGAGCATAAAGTTCTCCCATTTTTACGGCAAGTG
slr0249	-	GTTGCGAACTGAGTAGTGAATTGGTGTGGTTAGAAATTGAGGGCTATGCCCACGCCTATGAATTGAGGTT
slr0250	-	AACAGTATGCGGGCGGAAACCATGACCTATTTAGTGGACGAAGGGCGTTTTGTCGCTAACCCCCAAGCAA
slr0251	-	ATTCTCTTAGCTTTGGAGCAAACAGGGGTTTCGCCTCCCCTACGGAAACATCGCCTTGAGCAGCTATTGG
slr0252	-	GGAAATATCAGCCTTACTTGAGGGGAAAACGGGTGCTGTTGACCGTTGGAGCCCGCTGGTTAAGCCATTT
slr0254	-	GGGCATCGGCAATCGTCTCTATGCGGTGCTGATCGACTATGTCTGTCTGGGAAGCGTTGTTTTAATTTTG
slr0257	ctpB	ACCAAGCTACAGTTTCGTAACGACCCAGAATTAATGGCCACGGAGATTGATCCGCAGTATCAGCGGGCTA
slr0260	cobA	ATTGCCTCTGCTAAGGCAGAGAAAGGTCTGGTAATTGTTCACACCGGCAACGGCAAAGGAAAAACCACCG
slr0261	ndhH	GCGCTTGGAAAGCGGTAAGGGAGAATTGGGTATTTTCATTCAAGGCAATGACGATGTGTTCCCCTGGCGT
slr0262	-	GGGCATATATTAAGAAACAACAGAAACTACCCAAGGGGGAAACCAACTCTGCCAACGCAGACCAGGGACA
slr0263	-	CTGCCGGATTCGGTGCGCAGTGTGTCGATCCGTTTAGCCAGCTATCCCGACGAAAAGGTTAAATTACAGA
slr0264	-	CGATGATCCCATGTTCCATCCCGCCATAGTAGAAGAATTACCCGGCTTGCAAAACCAACTTACCGGTGTG
slr0267	-	CTGGGGGAGGCGTTGACGCAACGTTACCAAGTGCCGCCGGAAGCTATGAATGGGGATTTATATTTAATCG
slr0269	-	AATTATCTTGGGCAGATGTCACCGCATTGAAATGTCGCACCACAGGCCAGGGGGGCTTGGTTTACTATTT
slr0270	-	AAGAGTTACTGGACCGGGTACGACAGGCACGGGATGAAGTAAAGTGTACTAAATTAATGTTCCAAGCCAC
slr0271	-	GGGGAATTAGTGTCTGGCGCCGACGCCCAAGGTTATACGTTCCAACAAGCGGAAGAAAATTGCATTTGGA
slr0272	-	GGCGGGGAAGCTATTTTTACCATGAGCTTGGAAGGAAATGTCATTGTTGTTGAGGCTGAAGGCGATCGCG
slr0273	-	TTCGCCCCCCGGGGTAGCATCACAGCTAGTTTTGACGGCAACATTTTAGTCCCCCATCGTATGTTAGCAA
slr0280	-	AATTGACCAGGGACGCATGGTGCTCAATGCAACAGGGGAAGGTTTTTCCAGTGCTTTTCAACAGCAACGG
slr0284	-	GAGCGCTCTCATTGGCGCCATTCTGCTGGGATTTATCAACTCTCTCCTCTTCCAATTACTACCCATCAGC
slr0285	-	TTGGTGAGTGAACTAGAGAGAATTAGTAAAAAATATGACCGTCCGATTCGGATCTATATGAGCAGTGTGA
slr0286	-	CCAAGGGGATCTGCCGGAGCGTCCCCAAATTTCCAAACTGCAAGAAAAGTACTTCGGTTATTCTTCCATG
slr0287	-	AAACCATTCGCACCCTACTTACCACCGCCGCTGACCAGATGGAACAGTCAGCCTTCCTAGAGATATACCT
slr0288	glnN	AACACCGAAGAGAAGTTGCAGTATTGCGCCCAAACTCTCCGTCCCCTGATGGATGAAGTACGGACTTTTG
slr0291	-	TTGAAGTTCTCCTGGAGCATCTGTTAAAACGAGGCTATATCAATAGCGCTTACGATAATCGTGGCTGGGA
slr0292	-	TAGAAAAGTCTTTCCTGCAGTACCAAAACCAACCCCAGGCGGAGAGAATCCTCTTGGCCCACGGTAGTAA
slr0293	gcvP	GAAATTGATCCCGCTGATAACCCGTTGAAAAATGCTCCCCATACGGCCCAATCCCTCATCTGTGGCGAAT
slr0294	-	CAGACCGAGATATAGCTGTTCTTTCACTCGTACTAGCAGATTTCGCAGGCGAGGTTTTGCTGGATAGGCA
slr0298	fraH	TCTAGGGTCCATGCCGATATCCGTCTGGAAGGCAATGAGTATTTCTTGGAAGATGTGGGCAGTGCCAATG
slr0299	-	ATTCCCCTTTGTTTTAAAATTCACCATGCGAATGCAGACCCCTTTGTGCTTGATCAACTAATCAGCCAAT
slr0300	-	GACTCAATTGGGTGTAGTCTTTGATTCTTCTACTTGCTTTCGTTTGCCTAACGGTGCTTTGCGCTCCCCC
slr0301	ppsA	GATGAACGCAATCTAGGGGTCAAACGGATGGTCAAAATGGCCATTGAAACGGCGAAAGCTAACGGTCGCA
slr0302	-	GGATAAAGCTTTGTATGATGCCAAACAAGCAGGCAGAAATCGGGTCATCGTCGCCCCCAAAGAGGTTTCC
slr0303	-	GGGCAAATAGAAATTCGCGCCCGCCGTCCCTATCGTTTGCTCGATTCTGTCACCTATAAACTGGATGAAA
slr0304	-	GGGTAAACGCTGTAATCTAGCCTGTAGCCATTGCCATGTGGAAGCTAGTCCCAAACGCACTGAAGAAATA
slr0305	-	GACCCTAGGCGCTGGGGTAGTGTTCGGGGTAATACTCGGTTCAATCTATGTTTTCATTGGGGCTACACTT
slr0306	-	AGAAAAAAATAGTGGTACCGGTGGTTATCTCCAGCTAGGGGGCATGGCTCCCAACAGTATTGAGCCAAGC
slr0309	-	GGATACGGATCGGTTGCGTTCGGATTTGGGGTGGGAGTTTTACAATGGCTATAATGTCACATTCGTGCCC
slr0311	-	GGCGCACAACTAACCATTAGGAGTCAACCTGGACAGGGAACAGAGATTATTGTCACCGTCATTCGGGAGT
slr0312	-	GTATATTCCGCCCGATGTAGGAGCAAAGTTAGTTCAACGTCTCAGCAATCCGGAACTGAGTGAAAGAGAA
slr0313	-	GGTGTGCTGAGTGCCAAGGTCGTACTGGTGATGTATGGAGATTACCAAGACTCCAGAAGTGCGGATGTTT
slr0314	-	CAGCAGGGGCTTCTGCTAAAGGGACTTTGGACTGTGTACCATCCTGGCTCACCGATTTTCGTGATGATCT
slr0315	-	CCCCTGTCGCCGATGAATGCCCTGAAAGTCGAGGAATGGGACAACATGATTAATGTGAATATTCGTGGCG
slr0316	-	CTCACTCCACTTGTGATTATTCGGGCGTTGTTACTGAATGGGATTGTGGGAATCGCGTTTGGCTGGCTCT
slr0317	-	GATCAGTGATGCAAAAGTCAGCGTGGTAGATGTGCGCGATATTGCGGACGTTGCAGTAGTTGCCCTAACA
slr0318	-	AAAATATAGAGCGAACCCTGGCGGCTGCCGGGGCAGGTTGGGAGCACGTTGTCCATGTCAATTCTTATCA
slr0319	blaOXA-3	TCTTTGGTCGTGGGTAGCGCAGAAATGCTGCTTACTTCACCTGTCTCAGCAGAGCTTAGTAATAGACTAC
slr0320	-	ATTACTCTGGAATCCAGAACCCCTCGGCTCGTTTTTCGGCGAAGTTTGCCTCCAGGCTTGGCAACAAAAT
slr0321	Era	CCAGACCAGCGGGAAGAACTTAACGCTAGCTATGAAACCCTGACAGAAAACCATGGTTGGCCCTGCTTTA
slr0322	-	GGCAACTTCTCCGAAGAAGCTCCCACCATTGTGAGAAGTAATCCAGGTACCCTACGTTCGACGGTGTTAA
slr0323	ams1	GAAAGATAATTTAATGCGCTTAACTCTTCTGCGTAGTAGCGTGTGGCCAGATCCAAGCGCTGACCGGGGT
slr0324	-	TATTACCGAATCAACTTTGAGCTTTTTAGGCTTAGGATTTCCCCCCGATGTGCCCACCTGGGGCCAGATG
slr0325	-	TACCGTTTGGAATCTCTACGACGGCGAAGGGATTTATCGGGGTCAGGGGGCAATTTATAGTGATTGGGAG
slr0326	-	CGAGTCTAGAGTTCCCTTGGCATTATCTGGTCTCAATTAAGCATACCTTTGCCTTCGGTCAACCCCGGAA
slr0327	hitB	ATGAAGGAATTGCCCGCTACCTTGGTAATTCGCCCCTTTAACTTTGACACCCTCGCCATCCGAGTTTACC
slr0328	-	GAATTTGACTTAATTCTAGCTATGGACGGGGATAATTACCGCAATATTCTAGCCCAGGATCCAGCAGGGC
slr0329	xylR	TGAAACGGAAGGCTATCCTTGCAATAGCGGCAATCGGGGTTCTTTGGAGCAACATGCTTCTGCCCAAACC
slr0331	ndhD	GAAATTTATTCTCTACACTGCGGGGGGGTCTTTATTCATCCTGCTGGCAGGGCTGACTCTGGCTTTCTAC
slr0333	-	TTGCCCGGGGAATTTCTACCCTCAGGGCAGCAGATCCCAATACTCGTATTAATGTGAGAACTCAGCCTAC
slr0334	-	AATTGTCCCAAGGTGCTAATTCTGACGTTGTCGTTTCGGTGGCTATTAATGAGGACGACACGGTAACGAT
slr0335	apcE	CCTACCGTCAGGTGTTTGAGCGGGATTTGGAACCTTACATCATCAATTCCGAGTTCACTGCCCTGGAAAG
slr0337	-	GTGATGGTAATTCCCATGGCCGCTTTGACCACACCTAGGCCAGAGAGCCTCGACTTATTATTGTTGCTAG
slr0338	-	TAGAACATTTTATTCATTGTGTTAGGGGAGGTGATCAACCCTCAGTGGGGGGAGAACAGGCCCTCAAGGC
slr0341	-	AATTTTCCCAGCTCTGGAAAGAATAGAACAGCATTGCCAGGCCAGACAGAAGCCATCTTCCCCTAAGGAG
slr0342	petB	GACCTTCTACTACAAACCCACGGTCACGGAAGCCTTCGCCTCTGTCCAATACATCATGAATGAAGTCAAC
slr0343	petD	CCTGGCCCAACGACATTCTTTACATGTTTCCTATCTGCATCCTTGGTGCTTTGGGGCTAATTGCCGGATT
slr0344	rfbW	TGGCCTGCGGTTGCCCAGTAATCACTTGCCATAACTCTTCATTGCCAGAGGTGGGGAAAGATGCAGTTAT
slr0345	-	CCCACGGTCAAAATACTACGGGAATTTGCCTGGATTATGGCCGGGATGATTGCCTTTCTCTTTGGTCTGC
slr0346	rnc	ACTTCAGTGGGGGAAATGTCTGCCCTGAGGGCGATTTTGGTCAGTGATCGTACCCTAGCCGGTTGGGGAG
slr0347	-	TAGGCTTAATTATTTCGTTGATTTTAGTACTACTACCTGCCCTTTCCATGGGACTGTACGCAGAAGAAAG
slr0348	-	CCCCCGACAAGGTAGTGGAGGAAGTGATGAAAAAAATCTTGGCCATTAAGGAAGCCCAACCCGTCCTAGA
slr0351	-	TACTACAGGGTAAGAAGCTAAATATCTCGATGAAGGAGCCAACTCTGCGGGGTTTTAGGCCCCCAACAGC
slr0353	-	GCCCTTCTCAACCATGGCAGGGTTATTCATGCGTTCTATCCTCAACTTATCTCCGGGCTAGTAGGTGGAT
slr0354	-	TAATTCGCCAACCCAATATTCTTCTCCTCGATGAACCTACCGCAGGCCTAGATTGGTCGATGCGTCAACA
slr0355	-	CTTATACCCAGCAAGGTTCCGTGGGTAAGGCCAAGAAGGGACAGATGAGTGAGCAAAGCATTGAAGATTT
slr0356	-	TGTTACCACCTTCAATGCGGTGTCAATTCCGGCGGCGAAGTATTATTTCACTATTTCTCTGCCGGAACAG
slr0357	hisS	CGTTTAGCGGGACATAGGGAAAAATACCCCCACCTCACCTCTAACTTTTCTGTGACTTGCCATGACCCCA
slr0358	-	GCTGGCAATTACAGCGCCAACCATTGAAAAAATAGCTGAAGAGAAGGTGGAGGAGCCAATCCTCGAACCC
slr0359	-	ATTCCTCCCTCAGCTACCTGCACCGCTTTCCCATTAACACCATTAAAGTGGACCGCTCCTTTGTGAACAC
slr0360	-	TTATCACCGGAGCCTTTGCATTGGAACAGGGATTGATTTTTTCTGCCATGATCCTGGCCGCCATGACCGT
slr0361	-	GCGAATTGACTCTGCGGCTGACCCATCCCCGTTACCATTTGCCAAAAACCTATGACGTTTGGTTAGAAGG
slr0362	-	CTCTATCCCTGGTCGATTAGGAATATTGAAGTCTGGCTTTCCCAGAAACTAGGGGTGACCTTGCAGGGCA
slr0363	-	ACTGAATCGAGAATTACCGGAGCCCTTGGCTGATCTGCGCTTTTCCCCTCTCCATTGGCATCAACAACAT
slr0364	-	ATTACCAACGATCAAACCCTGATCTATAGCGGGACAACCGATGCCAATGCCACGGTGACAGTAACCCTCA
slr0366	-	CAGTCAGTCCGACGGCAATGTCTTTAATTACTTCTCCTATCTGGGGGCTAACCCTGATCAGGCAGATCAC
slr0369	-	GGGGGCGATGAGCCGCTGGTCCTTGGGAACGGCTATTTTTGGTGGTTATCTAATTTCCACCATTCTTAGT
slr0370	gabD	ATTCATTAACGGTATGACTAAATCTGACCCCCGCATTCCCTTTGGAGGCATCAAGCGCTCTGGCTTTGGG
slr0373	-	TATGCAGGACAAGCAAAAGGTCACACTTTATATGCCGCCGGGCATCCATCGGCAACTCCGAATTCGCTCA
slr0374	-	TCGCCTGCCAGGGGAATTTCTCCGCAAGGGACGGTTTGATGAGATTTTTTTCGTTGACCTACCTTCTTCC
slr0376	-	CAACAGTGATGGTTCCTTCGACTTGATCGCTGATCTTTGGGGTGTGGCTAAAAAGCATAATCAGACTGAG
slr0377	-	GGAGTTTAGTGCGTAGTTATGCCCTAGATGACCTAGTAGAGCAACTTATCCTGAGTCGTAGGCGGCCCAA
slr0378	-	GCCCAGGTGAAATTTCTCTACGATGATTTGGCGATCAGTTGGGGAGAAGTAGTGCAAATGCAGGTCGGGA
slr0379	-	GACCAAGCCCCGAGGGAATGTTACGAACAACGGGAAAAGCTAATCAGTGTCCACCGCAATTACGACAGAA
slr0380	-	CGGAATTTAATGCCGGTTCCCCCGCCGACTCCTACATTCAGTTTGTTAACAGTCGCTTGAACCTCAAGGA
slr0381	-	GTGGGTTATGGCAAAGAATCGGAGAACGCGGTGATTGAGTTAACCCATAACTGGGGCACCGATAAATACG
slr0383	-	GACCGACACCATTGGCAGCCACCGGAGCAGATTGCTGGGTTGGAATTAATGCGTCAAAAAAAATATGGGT
slr0384	-	ATTAGTCAACCACGGCATTGAACGGGTGGATTTATGGCAACGAGGGGTAGATACGGAACTGTTTCAGCCC
slr0386	-	AAGCCGATGCGGAGCAAATTTATTGGCACGGTTTTGAGAACACCATCCCCGGAGTGGGTCATTGGAATGT
slr0387	nifS	CAAGGCTTTGCTAACTACATTGCAACCTCGATTGGCATTATCTTCCGGTTCCGCCTGTTCTTCCTACCGC
slr0388	-	TATTATTACGACCGGCACCACCGCCCTAGAAGCCCGACGGATAATGGAAGAAAAGGGAGCTAAAGTGTTG
slr0392	-	GCACAGCAAGCATTAACTACAACCTTAGAAGTAAATCGTAAGCTAGCTAAGTTAGAAAGGCGTTCATTAG
slr0393	-	GTGCTTTTGTCGCTCAAAGCCCGGAATATCTTGAAATAGATCACATAAAACCTATTGCAACTCATCCCGA
slr0394	pgk	TGGCCGAAAAAATGAGCCATATTTCCACCGGTGGGGGCGCTAGCCTGGAATTGCTAGAAGGTAAAGTTCT
slr0395	ntcB	CCGGATGCGACGACTGGTAGAAGATGAATTTAGTCGCCGGGAAATCCCCCTCAACGTTAGTTTAGAACTA
slr0397	-	AATTTCGTCATCTACGACAACAGGCCAATCTTTGACTAGGAAATACCCCATTCCTGCTGTTGCCCCCGGC
slr0398	-	GGTAAACCTAATTTAACCGAGGAAATAATCTCCATGGCTCAAGATTCTCCATCTTCCCTCTCCCAAGAAG
slr0399	ycf39	CGACCAAGGTCACACCGTTGTTTGTCTGGTTCGTAGCCTAAGAAAGGCAGCTTTTCTTAAAGAGTGGGGC
slr0400	-	TCAGTTGGCCCCCCTCGGCATCCCCCTGTTGACCATTAACACAGGGCACATGGGTTTTTTAACGGAAATT
slr0401	-	TTCCGCCCTGAGCACTAACCCTTTATTGGCTTTTTCACCGGAGTTACTGGAGCGTTGTGAATTTCTCGCG
slr0402	-	TTGAGGTGGAGGAAACCGGCAGTACATTCTATGAAAATGCTTGCTTAAAAGCTTCCCAGGTAGCAAAGGC
slr0404	-	AAGTTTACCGACGAAACCCTGAGCAACTTTAACAATCAGCTACGTCAAGGGGGAAGGGCAACCGCCATTG
slr0406	pyrC	TCGGCACTGATAGTGCTCCCCACGCTCGCAATAGTAAAGAGAGTTTATGTGGCTGTGCTGGTTGCTATTC
slr0407	-	GATAACTTTCCTTCTGGCTGGGTGGGTCGCTATCTGTTTAAATACTTCCGGCAGGCGGGGCTAACTGATA
slr0408	-	CCAACTTCGGTCCGGTTGCCCTGTTCTCTTTCAATGGAGCTAACCACAATGGCATCAGTCAAATGTCACG
slr0415	napA	ACTATCCCATTAAAGTCATTTGCCATGACGATGCCGCTAAGGTGCTTGTGCGGGTCTCCCACACCTTTGA
slr0416	-	CGGCGCAAAGCAGGGGGCACCTATTTATCTTCAGAAGAGTTGAGGGAAGCCTTAACTGATGCCTATCGAA
slr0417	gyrA	CGCCGCCAAGATTAAAGATGACGATGGAGTGGAGCATTTCCTTTCCTGCTGTGACCACGATAAAGTGCTG
slr0418	-	TATCTGAATGCGGCCTGTGTACCCCGCATCCAAACGGAAAAAGACGGTTTGCCCGCTGCCCGTAATTTTT
slr0420	-	CTGAGTCGGGAAGTTTCCGATTTCACTCCCCAAAAAGCGATGAATACCTGCCTAGCCGCAGAGGATTTCC
slr0421	-	TCTGAGAATTCTAGAATAACCCGATTAATTGATCATTTTGAGCATGTAGAAGGAATGACACCGGCTGACG
slr0423	rlpA	TTTTAACCAAAACGCTCTAACGGCGGCCCATCGAACTTTGCCCTTCGGTACTAGGGTGAAGGTGACCAAT
slr0426	folE	GCTTTCCTCCCTACCTGACCGTAATACCCACAATGGGCAAGAGGTGAAATATCATCCCGAAAATGTTGAG
slr0427	-	GGGACGGGAATGGATTAGATATTTGAGTGCTTGCCAAGCATTGGATCATCTGCGGCGGCGTTTACAGAGT
slr0431	-	CCGAACGGAGTAACCGTCTGGTGGCCTATCTACGCAGTCAAAGGGTGGATAAATTACAAACCCAAGGACT
slr0434	efp	ATACCCTGGGAGACAAGGCCAAATTCATCAAAGAGGAGATGGAAGTCAGCGTTGTCACTTGGGATGGCAC
slr0435	accB	CCCGGTGGTTTCTGCCTCAGTTCCCTCCCCCGAAGTTGCGGCCCCATCCCCAGCGGATCAAAAGTGGACG
slr0436	ccmK	GCCTAGCAGTGGAAGAGGGGGCCAGAACAGCAGAACAGTTTGGCCAGTTAGTGTCGAAATTGGTTATTCC
slr0438	-	TTTTGCCAGTAAGCCGGTGTTGTCTGATAAGCCCATTGTCCAGCGCATTGCTTCGGCGGTGAGAACTTTG
slr0439	-	GAGGCTCGGCAAAAGCTGGATTTACAACCAACAGAGGAAAGGGCAAAGAGTGATCTCCGATTTCCCCTTG
slr0440	-	CAATTCTCAATGAAATGAGCCATAACTATGCCGAGTGGATTCGCACCTATGCCCCGGCGGCGGTTAATGA
slr0442	-	CCCAGTTACCGTAAATGTACAGAACAAGAAGGCTTGCGATGATCTAGGAGGGACGTACTCTCAAAGCGGG
slr0443	-	TTGAACCGGCCTTGCCCAATACCCGTCGGGGTCTATATGGCCTACTAAGGGATATCGAAGAAAGTGGCGG
slr0444	aroA	GAACCAGCTCTATCCCGGGATCATAGCGAACGCATGTTGCAGGCCTTTGGAGCCAAATTAACCATTGATC
slr0445	-	GTTGGAAGAGTGCGTACTGATGTCTTCTGCTTTAGAAGCGATGCAAAGGTTTACCAGTCAACAAAAATAG
slr0446	dnaX and dnaZ	CATGGTTAGAAATTCTGGAAAAAGCCCGTAAATACCTGGCCGCCTACGTTCAACCTCGGCTAGTGTGGGA
slr0447	amiC	AAATACGGTGAAGACCGGGTGACCAACGACCCCATGGAAGCAGCTTATATTTCCGTTTACCTCTGGAAGG
slr0448	sms	GCCGTTGCTCTACCAGCCAACGAAAATACAACGGATCAAGGCAATGGGTCAGAAGCCAAAATTGAGGAGG
slr0449	-	GCTAGGGGGAGTGGACACTGGAACGGTGGAGGTATTATCTCTATGGGTGACTTTGGATTTACCCAAAAGC
slr0451	ski2	CTCTGGCAGGCTATGACGGTGGCGGATCATTTGCAACGGCTTAATCTCTGGGATCTACGACGTAAATTGA
slr0452	ilvD	GGTGCAAGAGGGGGATCAAATCACCATCGATGCTGGCAAGCGGTTACTGCAACTCAACATCAGTGAAGAG
slr0453	-	TTTGCGATAAGCAAGCCCACCTGCAATACCAGGACATGACTTCCGCTATCCGTAACTGCACTAAAGGGGT
slr0454	-	TCCGTACTTAGTCTGGTGGTGGTGCCAGTTTTATATAGTTTGCTGGACGATGTTTGGGGGCAGAAGCCCA
slr0455	-	CATGCCCAGAAGTTAGTGGATACCCTGGTGGAAAGGGGGGAAATGAATGCGGAAGAAGCCCGTCGCTATG
slr0456	-	TTCCCTGGACGGGGACTTTGGTCTTAATCCCCATCTGCCGGCCAACGCCAATCATCAACCGGCTTGCCAA
slr0457	truB	CAGTGCCCAGTCGCATGGTGACTATTAATGATTTGAAAATACTCGGTTGGCGATCGGGGAATCAGCCGGA
slr0458	-	ACAATTGCTCGCTCCCTACGATTACCAAACCCTGTTGCACGTAGAAGATGCAGAAGTGGGCATTCGCATG
slr0459	-	GGCGGGGCTACCCCGGTGGTTTGTTCTTCTCAAAGCAAAGTTGATAACGTAGAACATTTTCTCTGCCCCA
slr0467	natA	ATATGGACGTGATCATGACCCTCTGTCATCACGTTTGGGTATTGGCGGAAGGGAGAAACTTAGCCGATGG
slr0468	-	CCCCTCTATTTGAAAATGCAGACTTACGGGGCTATACATGGGAAAGAGAATGGCGATGTACACGAGGAGA
slr0469	rps4	TTAATGGCCAAGTAGTAGATATTCCTAGCTACCAGTGCCGCCCCGGGGATATTGTCAGTGTCCGTGATCG
slr0473	phy	CGGATTTTTGTCATTTTCCAACGACTCCACACCAGGGATGAATATAAAGGCACCGGCATGGGGCTAGCCA
slr0474	-	AGGATTTATTCAAGATGGTGCAAGGGATTGAATCCTTTTGGCTAGAAACAGTCACTTTACCGGCAGCTTA
slr0476	-	CCCCCAAGGGCATGCCCACTAATCGACCGATTGAAGCCAGCAAGATCCATGTGGTAAGTACTTATGGTTC
slr0477	purN	TTTTAGCCGTCGGGTGTTGAATATCCACCCCAGTTTATTGCCTAGTTTTCGAGGTGTGCGGGCTGTGGAA
slr0479	-	CACTATACCATTACTTACAACGAAGCTCAGCACCGGGCCACTGAAAGGGAGTTAACCGATTTGCTCCAGC
slr0480	ycf46	GCGGAAGCGTTAGCCCCCTGTGTGTTTTGGATTGACGAAATTGATAAAGCCTTTGGGAGCATGGACAGTC
slr0482	-	GCCCTGGGGGATGCCTAGTTATCTACGACGTTTTTCGTCAGCCCGAGCAAAATCGACAGCAGTATATTGA
slr0483	-	ACAGTTGATCGGCATGGGCTACACCGCTTGGTTTATCTGGCGTTACCTTTGGAAAGCTGAAAAGCGCCAA
slr0484	-	GCCTTCTACGGGGGAAGTGAAAACCCTGGTGAAGAGTTGTGCCATTCTGTCCTGGATGTTAGTGCCAATT
slr0487	-	AACCAGGGGCTGGTGCAAGAAAATGCCACTCTGAAGCGTAAATTAGCGATGTTGGAGGCTCGATTGGAAG
slr0488	-	GCCGGGAGTAAAGGAAGTTTTGCAGGTGATGATTCCGGCCACCCTGTCTTCAGGGATGTTGTATATCAAC
slr0491	-	CCAGGATCAGGTAATGACAGAAGCGTGGCTTTACCGTATGGACTCTCGCAAAATTGAGCAGTATGGGGGA
slr0492	menE	AAATGTTAGTAGCAGTCTATGTACCTAACCCGGGTCCGGGGAATGATGTTTCCACCCTGAGCCAGTGTGT
slr0493	rfbM	GTGAGCATTGGATTGTAGTCTCCGGCACCGCCCGCATCGTTTGTGGAGATAAAGAAGAACTTTTGGAACC
slr0495	-	GTTAGCTTTACGCATACTCCTAGCCCGTCAGCTTGACTGTTTGCCCCAGCAATTACAGTTCACCTATGGC
slr0496	-	TTCAGGCCTTACTGCTGAGAGTGGTACTTAAAGACACTAATTCCTGTGTGGAGTCTGCGCCGAGATCAGC
slr0498	-	TTAGCTTTACGACCTTGACCACCCTGGGCTACGGTGACATAACTCCTACGGATTCCATTGCCATGGGATT
slr0500	hisB	CCCTCCACATCCGCCAGCTTGACGGCATTAATTCCCATCACATTATCGAAGCGACCTTTAAAGCCTTTGC
slr0502	cobW	TGAAGAAGACCACGACCACGATGAGGATATTAATGCGGTGTATGTGGCCCTAGACCAGGAATTTGACCCG
slr0503	-	CGATAACTACGGTTACGAAGACGATTATTCCGGTTGGGAGAGTGGTGCCAATGATGTGTGGGATGATCCC
slr0505	-	TCTGTCCAGCATTCAAGGGCGGCCTGACATCGCCTTATACGATCGCCTGACCAAAAAAACTGACCTGTTA
slr0506	pcr	GACAAAGGTTGGCACGTGATTATGGCCTGCCGCAATTTGGATAAAACCCAGAAAGTAGCCGATGAATTGG
slr0509	-	GCTAGCGCAGGTTACAAACTGGGTGATCATTACGAACTGGTGGAGCAATATTTGGGGCCAGTGTCAAAAA
slr0510	-	GGTAAGCGCCAGGATGCTCTCCAGGGCTATGAACAAAAACTGAAAGAAATGGGACTACTCGAAGAGGCAG
slr0513	-	CCATGGCCAACTAAAAGGAGACCCCCTCAATGTTTCTAACTTGGGACGTTACCAACCCGATTCAGCTCGT
slr0514	-	GCACAAGGCTTCCGTCTGAGTGAGAGTTATCGAGATACGGGATTGCGGGTATATGAGGTTTATCGGCAAG
slr0516	-	TGAATAACAAAAAACTCAGCCTAACCCTGCCATTGGTAGGAATCCTAGCTCTGACGGCTTGTAATCAGCC
slr0517	-	GGAGCGTACCTACCATTCCCTTTTCCCGGAACTGTGCGACTTTCCCCATTTAGAACAAACAGTGGAAAGC
slr0518	abfB	ATTATCCCCAGCGTTACATACGTCACAGAAACTATCTGGGCTACATTGAACCCGTCAAGACAAGCTTAGA
slr0519	-	CATTGTCGTATTTACGTTACCCTACGTCCCTCCGTGCTTGACCCCGCTGGGACTGCTGTGCAATCTGGTT
slr0520	purL	TTCCCATTGCCCACGGCGAGGGCCGCTATTTTGCTGATGGGGATACGTTGAAAGCCTTGGAGGATAACGA
slr0521	-	GCCCTACTGGCATGGCTAATACTGGGGGAAGAAGTTTCCTTTTACCGTTGGCTGGCCACTTTTATGATCG
slr0522	-	GGACGTAATGCTGACACAGTGGGGCTACAAGGTTATCGCAATGCAGTCATGGCTGGTAGTACTTTTGATA
slr0523	-	ACCCATTTGCCGGTTTTGGGGATTGTGCCCTACCTAACCGAGTCGGAGCGGGAAAATTTATCTCGTTTAG
slr0525	chlM	GGCGCCGGATCTATGGTGACGGCCAAGTCAATTTCGTGCAAAAAGACATCCGGGTGGGGCATCAACAAAC
slr0526	panB	CGCCTTGGCAGAGGCGGGAGTGTTTGCCATTGTTTTAGAACATATTCCTAGCGAACTAGCGGCTAGTATC
slr0527	exsB	GCCGCCCCGAATATTTAGCAACCTATCAACAATTAGCAGCCCTGTCTTCCAAAGTCGGGGTAGAAGGAAG
slr0528	murE	GACTACCAGATTCTTGGCACGGAAAAAATCCACTTCGATGACCGGGAACAGGCCAGGGAAGCGTTGATTT
slr0529	-	GCTCCCGGCCCCATGAAGTAGCCGCCACTTTAGGAGCTTATATTTCTCCCCACAAAAACATTGACCTGAA
slr0530	-	TGCCGTCATTTTGTTGCTGTTAATTGTGCCCGTGATGATCACCAATATTCGTCGTTTTAAAGCTCAGGAG
slr0531	-	GCCCCTAATGGTTTTCTTTGGTTTGCAGCGGTACTTTGTGCGAGGCATTCTGGCAGGATCAGTTAAATCC
slr0533	-	GGCCAAAGTTTTAATCGCATGGCGGATAGCTTGGAAAATGTGGAACAACAACGGCGGGAACTGGTGAGTG
slr0534	slt	GTTGATGCAGATAATGCCCGCCACAGCAGAATGGATTGCGCCCCAAATTGGTCTGAAGGAATATTCCCTC
slr0535	-	TAAATCCTTTTTTTGCCAGCGCCCTCATTCCCATTGTCTTACTACTACTGCTCCTGGGCAACCCCAGTGG
slr0536	hemE	CAATATGGACCCCGGCGTACTATTTGGTTCCCAGGACTTCATCAAAGAACGGATTTTAGACACGGTGCGG
slr0537	-	GCTTCGGAAACAGCCGCCAAAGTAGTTACCTGTTATGGTCCCCGCCTAGACACAGAAATTCTGCAAGAGA
slr0541	-	TGGGGCAAGAAGGTAAATCACAGTCAGGTTCATTCCAGTTTCCCCCCAGCCTTGAAGTTTTCCACTGGCA
slr0542	clpP	CGGATTGTCTTCCTGGGGCAAGAAGTCCGGGATGAGAACGCCAATTTAGTTGTTGCCCAACTGCTGTTTT
slr0543	trpB	GTGATCAACTGCTCCGGCCGCGGGGATAAGGACGTACAAACGGTGGCTAAATATCTCCAGATGGAAATTT
slr0544	-	GGAAGGAAAAGGCCATTGCCGCCTTGGTTAGAGTTGGTCTGAGTCAACGGTTACATAACCGTCCCAATCA
slr0545	-	GACCCCCGTTTTAGTACCAAAGGATTGCGAAAATTAGCTCCCTTACTTACCCTCTTGGATACCCTGGCAG
slr0546	trpC	CCTCCTAACCCCCCCATCAAAGTTGACATTCTTCAGTATCAAATTAAGCATCCAGAAGCGGCTCCCCGTC
slr0549	asd	TGGTAGGACGTATTCGCCAAGATATTTCCCACCCCAATGGTTTGGACCTGTGGTTGTGCGGTGATCAAAT
slr0550	dapA	ACCCCTATTTAAAATTCTTTTCTGCGCCACCAATCCCATCCCAGTCAAAACAGCCCTGGGACTCCAGGGT
slr0551	-	ACGCCTGATCAAACGGGAATTACAGAGTAGCCCCATGGTTTTACTGATGTTGCAAACCGACACCCCCATC
slr0552	-	CAGGAACGGGTCAGCGTGGCCAAACAGTACATTGAAGCGTGGCAATCCGACTTGGATACTTTCCGGGGCA
slr0553	-	TTACTAGTCAAATGCCCTTGGCGGAAAAGGTAGCTCTAGCGGATGTGGTGTTGGACAACTCCGGGCAAAT
slr0554	-	AGTGCGGATTTATCAAATCACCTGTCCCCAGGATGGACGAGAAAAGGTCTTTCAAGCTTGGCTCCAAGGC
slr0556	-	AAGTTACTGCCGGACGAGAATAAATCCGGTTGGACAAGGGAAGAATTAAAGCTGGATTTGCCCCAACTGG
slr0557	valS	CCGTAATCTCCGGGCAGAAGCTGGCATTAAACCGGGAGCCATGGTCACTGTTATCCTCCAAAGTGAAAAT
slr0559	natB	GGTGATGTGGTAGGTACTTACGATGTCTGGACGGTGAAAGGGGATGGCACCCTAGAGGTAATCGATAAAG
slr0565	-	CCTCACTGCCAAAGGGGTACTCAACTATGGTGCCTTCTGGTGTCCCCACTGCTATGACCAAAAACTACTT
slr0569	-	TCCTATTCCCTCAAAAAAGTTCTGCCGGTGATGGCCCCCCAATTTTGCCACGACGACTTGGTCATCAAGT
slr0572	-	AGTGGATGATGAGCTAAATCTTCGTGTGACTGCTAAATTAGCGGGAGAAGGAGAAACTTGGAAAGATACC
slr0573	-	CTTCTATTCGTGAGTCTCTTAGGAGATGTCGCGATGAGAGTGGACAGCCACTTAGCTTAAGCCCTAGCGA
slr0574	cyp	CTTTGCCCATGTTCCCTTTGGCGGTGGCTTACGGGAATGTTTAGGTAAGGAATTTGCTCGGCTGGAAATG
slr0575	-	AAAGATGTGACCCGTTACCGTTACGGCCAGGAAGCCCATCTGGACGAATCCCTAGAGCGCCTAGGTTTGA
slr0579	-	CCTAATCGCAGCGATACCTATCCTAATAGTTACTACAGAGGCCACAACCGTAATTACCGGGGCAAGGACG
slr0580	-	AATCCTCGCACCCTTTGTTTTGTGGACAATTGCTACGGGGAATTCATTGAGACAGTGGAACCGACGGCGA
slr0581	-	GGGTTTAGCGATACCTAGCTATGCCCAGGAGACCCAAACTTACTACTGCTCCCCAACCGAAACATTGACA
slr0582	-	GACGAAAAATCCGTCGATGATAATAGCTTAGATTACGAACAAGACGATCAGTATGAGAATGACAACCAGT
slr0583	-	CCTTCTACCCTATACGGCCCCGGATACCATACCGATGGGCGGCAGATGCATTTTATTTTTGACCTGATTC
slr0585	argG	CGCGAGATTTACGAAGCTCCGGCTTTGCTAGTTTTAATTGATGCCCACCGGGATCTGGAAAGTTTGACCC
slr0586	-	TGGCAAAGGAAACGGAGTAAGGTGCCCAAGGCACAGATTGGTCTGGACTCTGGCTTAACTAAGGAGCAAA
slr0587	-	GCCGAGGGAGACTATAGTCCCTACGAAATCCGTTCCGACCAATTTGAAGGACAACTAACGGAAATGGAGG
slr0588	-	GAAGCTTTGGTTAAATACCCCCGCCAGCACACTAGCCGACCTGGATTTACAACTACCTTTCATGGGTATT
slr0589	-	TGATATTTTTCATTCGTTCTTCAGTTAAAGACCGGACCCAAAGAATCCGGGCTTGGATCGATAACCCCGA
slr0590	-	GGGTTAGCGGAGAGTTACAAATTTCCCAAAGCCATCTGCAAGCATCCCTAGCTTCTAATTTACTTGCCAG
slr0591	-	TTATTCCCACGGAAAAGCGGGATAAGGTGTACGAATTTTGGCGCACAGACCGGGTGTTAAAGGAACGGTG
slr0592	-	ACCACTCCAAGGCATTCCCATTCCCGTTGAAATGCCCACCAGTTCTGCCCCTAGCAATAATCCTGTTTTG
slr0593	-	GGTCCGCTACGGTGGTGGCCGTCACTCCGATGGAACTGTATCAGTTGGATAAGGAAAACTTTGCCAATAT
slr0594	-	CACCATTTCTGGCAGTATTGGTCTATTCTTTGGTGTTGTTCCCGCCCGTCAAGCGGCTAAATTAGACCCC
slr0596	-	CTGCCGGATAAGGACAAAACCATTATTATTCAGCCCCTGGGTTCCATTGAACAGCATGGTCCCCATTTAC
slr0597	purH	ACAACCCAGTGGGGAGGAGTTGGCGGAACTAGCTTTTGCCTGGAAAGTGTGCAAACACGTTAAATCCAAC
slr0598	-	CGCATCAAAGACCGCATTTTTCTACAGATTATGTGGCGGTACCTAGAACAGGCTTCCTTTCCCCTCTCGG
slr0599	-	CTCCGCCCGGAAATGTGTGATCAAGCACCTCAAACCAGTGCTGGAAAATCCAGAAATTCCCTCATGGTTG
slr0600	-	GACGGGTTTGATATGTGGGATCAAAAGGCTGTGTTGATTGCGGGCACCGAAGGACAAATTAATGCTGCCT
slr0601	-	AATCAGTCTTTAGACTGCAGCAGCCCGGATCCTTCCCGTAAATGGTACCAAGCCCGCCTATTTTCCTTTG
slr0602	-	TCAACAGGCAGAGCAATTACTGAGGGAAAATCCTGACCTGGTGATTAAAACCATGGAGCAGATATTGAGG
slr0603	dnaE	CATGAAAATGGCTCAGGATTTAGCTGATTATTCCCTAGGAGAAGCGGATTTGTTGCGGCGGGCGATGGGT
slr0604	lepA	GCGGAGGTGGTCACAGACTTTTTCGACCAGTTAAAATCCCGCACCAAGGGCTATGCTAGCATGGAATATC
slr0605	-	GTGGTCTATGTGGGGCATTTCAAATGTAACTTGCGGCGGATTCAGGACTATCCCAACCTGTGGCGTTATC
slr0606	-	GGTGGGTTACCAGAGCAGTGCTGGTTTCTTTTTGTCGGCGACGGTGCCTTTTAAACCGGATCAGTATGTT
slr0607	-	TTCCAGGAAGGCGCAGTGGAATTGTCTATGTTTGGGGTGTTGGAAGGCGAAGTAGAGATGACTTTGCAAG
slr0608	hisI	GAGCAAAAGGGGGACATTGCCTGCCACACCGGGGAACGGAGTTGTTTCCATCAACTGGACGGCCATAAAT
slr0609	-	TGACCACCTAGAAATGGATGGCTTCACCTCCCTTTCTTTCCGCAGTGAGCAGCCCTTTTCCATTCGTAAG
slr0610	-	GGGGACGATACTCCTTGGATTGGGGTGTATTGTTCTCTATAGCATTTGGTTTATGTTAGGGGCCACTAGC
slr0611	sds	CTGGCCCGGCAACATCTGAGTGTGCTGGAAATGTCCGCTCCGAGAGAATCTCTGTTGGAATTAGTTGATT
slr0612	-	TTATTTTGCCCAAGTAGAAGGCTCTCCAACGGACGAAGACCTAGAACCCCTGCGGCGGGGCATAACTTTC
slr0613	-	TATTGCTTTAACCTCATCACTGGCTTGAGCACCTTAGATTGGGCTGGAGACCCCGGTAACCACATTGTGG
slr0615	-	CTACTTGGTTTTACCATCACCGCCTACCAACGGGGAGAAGTGAGCATTCAACGGGTGGAAGCTATTTTCC
slr0616	-	GTTGGTTGTTTGGGGAAGTGCTCCATTGGGGTTTTGAAGTGGCACTGGTGGCTTTTGGCGTCATGCAATT
slr0617	-	AATGGGGATACCGTTGGTGGGCAGTTTTTTTATGTTTGAGTTGAGTGGACGACGGCAGATCCCGTTGACC
slr0618	cbiP	ATCTTCCCTTAGAAAAGCAACTAGGCAACCCCGACGCCGTAATTATTCCCGGCAGTAAAACCACGATCGC
slr0619	-	GCCATGTGTTAGAAGTGCTTGGTTCCGACGCCGTACTCTTTGCTGCGGATTATCCGTATGAGTCAGTTGA
slr0623	trxA	ACCGCTAGTCAGTATGGCATCCGCAGTATTCCCACCCTAATGATTTTCAAGGGGGGCCAGAGAGTGGATA
slr0624	-	CCGGGGAATTACTAAGTCAACCTCAGGCTTATGAGCAAATGGCCAACGCCATCAATCCTTTTGGGGATGG
slr0625	-	GCGGCCCCTACTTTGATCCGACAATTTGGCCTAGTTCCCATGCTAATTTCCACCTCTGGGCTATTAGCTT
slr0626	-	AAAACCCAACGGGCCAAGCATTTACTCGAAAAAGCCAGGGTGGATAATCCCCAGGATCCTTACCTCTGCA
slr0628	rps14	GCAAAAAAATCCATGATCGAGCGGGATAAGCGTCGTAGCCGCTTGGTAGCAAAGTATGCTGCTAAACGGG
slr0630	-	GTTATTCTCCCGGTGCTAGTTGCTATTACTGGGGAGAGAACGGCGGTATTCTTTTCACCGGCCGTCATTT
slr0633	thiG	ATTTCATCAAGCTAGAAGTCATTCCCGATACCCAATACCTCTTACCAGACCCCATTGGCACCCTCGAGGC
slr0634	-	CTGCAAAGCTTTCGGGAATTTTTTCCTGAGCATGGAGACAAAAAACTCTATGGCATCCTCGCCGCCGTAG
slr0635	-	GCGGGAACGGTGATTACCCTAGAAGGACAAAAGGTGGGCATTTTAACCAGTGTGAAAGGATTGACGGGGT
slr0636	-	AAGGTCACACGGGGGACACCTATGGCGCAGTGGTGGAATGGAGTGAAGTATTGATTTTGCTAGGTTTGTC
slr0637	-	AAACGAAGATAATTTTGCCGACTGGAGTCAAACTAGGGACCCCGATGGCCTGGCTTGGAGCTATGATCCA
slr0638	glyQ	TTTAATTTACTCGACGCGAGGGGAGTAATTGCCGTGACTGAGCGCACCCGTTACATTGGTCGCATTCGTA
slr0639	-	GGGGGAAAGGATCGAAGTTGCTGGCATTGAAGGGATCGTGGAGTCGATTGAGATACTTTCGACTACCATT
slr0640	-	AACAGTTCACCGCCGATGCCTCCCACGAACTTAGAAACCCCATTGCGGTGATTCAAACCAATGTGCAACA
slr0642	-	GTGTTGCCTCCAGCGGAAGTGTTTGAACATCATACAGTGGGCAGTTTGAGCGACCAAAATTTCTTGCCCG
slr0643	-	GAGTCACTATGGGGCAGCGATCCACTACAAAATCCGCACCACTTTGCCCTATTTCATTCCCATTCCCTTC
slr0644	-	CCTGTGCCCAGGAACATCTACAAATGCTTTGGGAATATAAGGGGCAACGAGGACTTTTCCAAGCCCGGAA
slr0645	-	GAGCGCTGAAGCTGTCATCGAAAACCGAGACTACACCCTAATGATCGATAAAAGCAGTAGCATGGCCACC
slr0646	dacB	CGGGATGGCTCAGGACTTTCCCGTCAAGACCTAGTGACGCCCCAAGCCTTAGTTCAACTTTTAATTAACC
slr0649	metS	TCGGCTCTCGGCCTATCTTCTTTCCCCCATTGTTCCCCGCCTGAGTACCAAAATTTATCAACAGCTAGGT
slr0650	-	ACCAAGCTATTGCACTGTTTAACGGGCGGCTCCCGCCTATTGCGGGCTTTTTTCTACACCGGAGTAGACC
slr0651	-	GGAGTTGGAATCCTGTCCAGTGACTATGCTCAACCATGCTGCTTACTTGGGTCGGGAATTGATGCGGGCG
slr0652	hisA	CTGTTGAATCTGCTTAGCTTGGAAAGTCTGGGGGTCAATGGAGTCATCATCGGCAAAGCCCTTTACACCG
slr0653	rpoDI	CATGAAGACCCTAGAAGAGATTGGGCAAATCTTTAACGTCACCCGGGAACGCATCCGTCAGATCGAAGCT
slr0654	-	TGCCCAATGCCTATGAGATGGTGTCCTGGGATTTACCCCCCTACCAACGCTACCAAAGTAGTTTAGAGAA
slr0655	-	CCGACAGTTGCTTGACCCAACGGGTGTTAGAGACAAGCCATCCACCGGTTTACTACTTTCCTCGCCAGGA
slr0656	-	CACAAACGCCGTCGAGGTTTTCCCGCCACAGCTAACTACAGTTTGCATCGTTTCTATCACCCCAAAATGC
slr0657	lysC	TCAAAGATTGGCTCGATGCGGCCATAGTTGTGAACAAAGCCATTGCCAAAGTCAGCATTGTCGGTTCCGG
slr0658	-	CCTAGTTATGCTAGTGCGGGTACTTCACATACAGGGCAGAACATCGCTCATCCAATATGTACGACCCTGC
slr0659	prlC	TGAGGAGGTGGGCTTAGACAATGAAGCTGCGGTGCAAACTACGGGTAAACGTTTTCGAGAAACGGTGTTG
slr0661	proC	TGGGCACAGCGGAGTTAATCAAGGAAACGGAGGAGCACCCTGCCCAGATTAAAGATAAAGTTACCAGTCC
slr0662	speA	CTGGAAAATTACGAGCGCAGTTTGTTGCAATACACCTACCTCAAGCCCACTTCAGGCATCCACACCAGCT
slr0664	-	AGCTGAACAAGAAGATATTGCCGCTAGTGACATTAATTCAATTTTAGGGGAGTACTCCATAGAAGACTAA
slr0665	-	CCCACAGTGGAAGAATATCTGGCGATCGTCTCCGAAAAAGTTGCTCCGTTTGAAGGCGAACTTTACCGCT
slr0666	-	AAATCGGCATCTTGACCTCACAAAACCGCCAAACTCGCCTGGCATTAGTGTCAGAGTACTGGAAACGCTG
slr0667	-	CAAGCACTTTCTTTCTGGGACACTTTACGCCCCAAACTCAATGGCTATGGAAAATTGCCTCTCGCCCTCC
slr0668	-	GCAGTTTCGCTTTCGATTTTATCTGCCTTAGAAGCATTACTTCGTGTTGATTATTTGACACGATGTTACA
slr0670	-	AATGGCTTTGCGGTGCCAACATCTCTGGCGCAATTTACTAGTGCCCTACGATGCTAGTTCTGCGGGTAAT
slr0676	cysC	GAATGCCGCACCGACCTAGAGGAACTGGATGAAAGCGTGGGCAAAATCTGGCAGAAGCTAGTAGATCTAA
slr0677	exbB	CGTGTGTTTCAGGGGCTATGGTTCAACCAAATGCGAGTCTTCCGTAAAGTAGGCAGTGAACTAGAGGTGC
slr0678	-	CAGCCGGTAAGCCAGGAGCAGATGGTTAGTGCCCTGCAAAATTATCACCAATACAATCCCAGCGGTTTGA
slr0679	fmu/fmv	CCAAGGTCAAACTAACTCGGTAACATCAGGGATGCTGACTATCTTGCCCCATCACCACCACCAAGATGGT
slr0680	-	AATCCGTAGAAGCACCCCAATGTTATGCCTGGGTAAATGAGTATTTAGGAGATTATCCCAGTGAGCAGGA
slr0681	-	TTATGTTGTAGGGGGCGTTGCCCTGCTTGTGTTGGGGTCTAGCTTATTAGTGAAAAGCTCCGTGGCCATT
slr0682	hisD	GCCTGGAGTTGGGGGAAGAGGTGATTCAATCAGTCAATCGCTATTGTCGGGAGCAGGAACATTCTGTACA
slr0686	-	TGCCGGCTACTTGATCCCTTTTGGTAACATCATCGGTCCTTTGGTGGTGTGGCTAATGAAAAAAGATGAG
slr0687	pleD	GCCCAAGTGCATTACCTAGCTAACATGGATGGGCTCACAGGCATTGCTAATCGCCGCTATTTAGACCACT
slr0688	-	GTCATTACCGAAGCCCTAAGGGATTTTCAACACCAGACCCAAACCCATGTGCGGCTCATTCCCCTACAAA
slr0689	-	TAATTGAGCAATGTGCTGTCAAAGATGAGGACATCGTGGCTCCGGTGGTGGATTTTTCCATTCCCCGTCG
slr0692	ycf45	GAACTGGTGGAACATTACCGTTTGCAGTCGGATAGCTTTGGCGATGAACCCAACCGTCGCCTAAGGATTT
slr0695	-	CGATGCGGTCACAAAGGAATCCACCAAGGGAGGAGAATTTAACGTCTTTTTCCCCCAAGCTGAAGGGGAA
slr0697	-	GTTTAAGTTCCTTCAACCTCTATCAGTAGCTATTTTGGCTAATCGGCGGCGGGTGGCACCCTTTGGGTTG
slr0699	-	GAATATGGAAGCCGATGTGAAGAGATGTTTTCAAACGACTAAACCGAAGCAAGAGGGAAAGGGTTATGCT
slr0700	-	TGCTATTGGTCTATGGTCTTGTTTCCATTTCCCTACTGCGGGATCACTATCGCCGTGGTATCCTTTCCCG
slr0701	merR	GACTCTCTATTTCTACGAACGCATAGGGGTAGTCGATCATCCCCAGCGCAACCAATCTGGTTATCGGGTT
slr0702	-	CTCGATATTGCTGTGCCCTCTTCTGTATCGGGTACTGAGGAAGTTGTCTTGGGAACCCAGGACGTCTTTA
slr0707	polA	GACGTAAAAATGAATTATAACGATGCCCAACTGCTGCGGTCAGCAGCCAATGCCCCCATCCAAGGTTCCA
slr0708	-	GGCGACCAGTGGGACCAAACCTTTGGGGTGACCAATACCCTTTACGTTACCCGCACCAACAATATTTTAT
slr0709	-	CCTCGACCCCCAAACCATGACCATTATGGGAGAGGGGAACGTGGAAGTCCAAGCAAAACAGGTATTGACT
slr0710	gdhA	TTTTGGTCAATGCTGGGGGGGTGACGGTGAGCTACTTTGAATGGGTACAGAACCGCAGTGGACTTTATTG
slr0711	-	CTGACCTATTGCCCTGACCAGAAGGTGGTGGAGCTAAAGTCTATCAAGCTTTACATCAATAGTTACCGCG
slr0712	-	TTTATTACTGGATTCCCTTGGGCAGTGCGAGCCTCAGCTTGGGGGCATTTGAGCTTTTACAACATCGACG
slr0713	tgt	GTGAACAGGGGGTCCTATTTCGATCGCCGAGGGATGGCCGCTTGATTGATATGACTCCAGAAAATTCCAT
slr0719	-	TTTCAGTGGCGCAAAGGTGGAAAATCTCAGTTTTGGTGACAATCCGGGGTTAGCTCCCAGTCAGGAAGCT
slr0721	me	AGTGAGCATATTATTCCTTCGGTTTTTGACAATCGGGTCGCCACTACCGTAGCCAGTGCAGTGCAGTTGG
slr0722	-	ATTCGTCCCTGTACGGAGTTGGGAGCCACAGCGTTTCAACCTTTGTTGACGGAACGTACCCTATTAAAGC
slr0723	-	AACCGGTTCCTCCAGCGGAAAAGCAAGCCAAGGCAGTACAGTTTGGCAAAATTATGGCCATAGACCCCTA
slr0724	sohA	GCGAGATAAAATTTGCTACACCATTGAAGCCGATGGCAGAGTGTGGATTGCCAGGGCTGAACAGGCAGAA
slr0725	-	CTCCTCGCTTGGGTTAATGACGAAGACTCAAAACGTGCCTATGAAAGTAACACAGATGCCTATAAAGTCT
slr0727	-	CCCAGGTATGACTCTAATGAGCAGAATGAGCAGAGGTACAAATACAACTATAAATACGGAAAGGTAGGTG
slr0728	-	CGTTACCGCACTGCTCTTCGTAGCACCCAATGGCAATTTAGCTGGGATATGTTCCTGGACCAACCCATTT
slr0729	-	GGCAAAGTGAACATTTCCCTACTGGATGCCCTTTCCAGCACCATGGTTAACCGTTTGCTGACCCTGTTGG
slr0730	-	AGCTTTGTCATTCCCCTCGTACTGCTGTTTGGAGCCATACCGATTTTCTTTCTACAGATGTGGGTCGGCC
slr0731	-	AAAAACGACAAATCCAAGCTTTGCTGGAGCAATACCGCACTCGCCCTGATTATTACGGTCCCCCTTGGCA
slr0732	-	GCCATCTGCCTGATGGTGGTAGTTTTTGTTGCGGTGTTCGACCTATTTAAGGTGCTAATTATCGAATTGC
slr0733	xerC	CGGAGTTAGTCCCACTTCCTTCAAACAAATCACCGACCACATTACCCCTGATTCCCTCAAAGGTAAGCGG
slr0734	-	AACGGGGAGTGCGTTGTCATTTCCACCAAGCTGCTCATCCTTTGCCTGTTGCCGATTCTATCAATCACTG
slr0737	psaD	CCAAAATTCAAGACTACAAAATTTACCGTGTTTATCCCAGTGGTGAAGTTCAATACCTCCACCCCGCCGA
slr0738	trpE	CCACGTCATGCACATAGTCAGTAACGTAGTGGGAGAACTGGCATCGGATAAAACCGCCTGGGATCTTTTG
slr0739	crtE	AGGAAGAGTTGGGTAAAACCGCTGGTAAAGATGTCAAAGCCCAAAAAGCCACCTATCCCAGTCTCCTCGG
slr0740	-	TGGACCGGGTAGGGGATGACCATTTGCGTCTCATACTCAGTGGGACCATTGACGGTTTCCATGAATGGTA
slr0741	phoU	TTTGAGCAAGCTCTCAAACGGGTAGAGCAAGACGTACTCCGCATGGGTGCCTTAGTGGAAGAATCCTTCC
slr0742	-	GGTGTTGCGGATTGATATCCGTAATCTCCAGCAGGATACTAGCCTTAATGACTGTGAAGCCTTTAGTCGG
slr0743	nusA	AAGTGGCCGAAGAAGCTCAACTGGGGGACGAAGTAGTGCTGGATGTGACCCCAGAACAAAAGGACTTTGG
slr0744	infB	ATCATCCTCAAGGCAGACGTACAGGGTTCCTTGGGGGCTATTTTAGGCTCCTTGGAACAATTACCCCAAG
slr0746	stpA	GGAAATCACGGTAACTTAGTGGTGTATGTGGACAGTTCCCAGGGGGAGGTGAAAAATCGCCAACCTCTAC
slr0747	ggtA	GTATTCGCCCTGAAAATATTTACCATCCCCAATATTTGCCCTTGGAAATTGAACCCATGGAGTTGCCAGC
slr0748	-	TATTTTTCGGGATATTAGTAATGAGTTTGGTTCCCCAATTCCCCGCCGCCGCCGTCAACCAACTCCCTCT
slr0749	chlL	CCTTTACCCTGACTGGCTTTCTCATCCCCACCATCATCGACACCTTGCAGGAAAAGGATTTCCACTACGA
slr0750	chlN	TTCCTCATTCGCTGTGGCATGACCTGCCCAGAAATTGGCATTCCCTATATGGATAAACGTTACCAGGCGG
slr0751	-	ACAGCTATCCAGGACTTTACCCAGGCCATCACCTACGACCCGAATCGCTATAAGGCTTATTACAATCGGG
slr0752	eno	GGCCACCAGGGTAGGGCAAATTAAAACCGGTTCCCTTTGTCGTTCTGAGCGGGTTGCTAAATATAACCGT
slr0753	p	GCCTATCTTGATTCTGATGGTCTTTGTAGCTAACAGTGCTGGGTTATTAACATTGGTGGGGGATCCCGCC
slr0755	-	CTCGTCAATGCATTTTGGTACACTGGTTTAAAAGATACCCAAGATCAAAGGGGTTTCCGTGATGCCCTTA
slr0756	-	GTACCCTCCCCAACCAAACGGAAACTATCCCCGCCCCGATTGTCGATGAATCATCCCAAAGCTTTTTACT
slr0757	-	TGAGCCCCTTTAAAAAAACTTACGTTCTCAAACTCTACGTAGCTGGCAACACCCCCAACTCTGTGCGGGC
slr0758	-	CTACGCCAAACAGGAGGAGATTACTGGCTTCTTTACCAATACCACGGACCAATTTATGGGGGCCCATTCC
slr0765	-	GAAAATAACATCGAAATCGGTGCCCCCCGGCAAATATATGCCCATGCAACCAACACCACTAACGGGGCTA
slr0769	-	CGGCTTCCCACGGTTGCGTCAGAATGCGAAATCAAGATGTGGTGGCTTTGTTCAACATGGTGCAAAATGG
slr0770	-	GCTGAAGAAATGCGGTCCAGTACCCCTTCTTTGATGGAAGCAAAATTAAGAAAAGTTCATGGCAAACAGG
slr0771	-	GGTCTGCTAGGGGTTTCTGATCAAGAGCAGTTACAGTTTGCTGGGTCTGAAGGCCGAGTAATTTTTACCC
slr0772	chlB	TTAAACGCAACACAGAAAAGTTTGCCCGAGAGCGGGGCCTATCGGAAATCACCCTGGAGGTTATGTATGC
slr0773	-	GCAGCGCTCCAGGAGGATGCCCTAAATTTGGCTTTAGTTACCCTGTCAAAACATTACGGTGTGCCGCAAA
slr0774	secD	AGTCATGGTGAGTTTGTTCACCGCCCTGACCTGCAGTCGTACCCTGTTACTGGTTATTGTGCTCAGTTTG
slr0775	secF	CGGTAGGCAAAGCTTTATTCCGTTCTGGGGTGTTAGCCCTGGTGATTTCCCTGCTGGGGATTATCATCTA
slr0776	lpxD	AACAATCCGGCCAAGTAGTTTTGGAAGACGGGGTAGAAATTGGCTGTAACAGTGCAGTAGATCGTCCCGC
slr0779	-	GCTTGCGGGGGTTGCCCTTTTGGGTAACAGTTTTAGAGGATTTATTCTCGGTGGGACTGGTACTATTCGC
slr0780	-	TGTCCTCACTGTCAGCACCACAATAGTCGAGTCCTTGAATCCCGTTCCAGCGAAGGTGGCCAAAGTATTA
slr0782	-	GGCTGGCTTTTTTGATGGTGCAATTCGTACTGGGGAAGCGGCGGCTAAAGCCATTATCGGTCTACTTTAG
slr0783	tpi	ATGGCCCAACCGGAAATTGATGGAGCCTTGGTGGGAGGAGCTAGTCTGGAACCCCAGAGCTTTGCCCGCA
slr0784	-	GCTGCCCGCGGTCACCCTCATCGCCCAACTATTTTTTGCCAGCATATTCGGACTTTTAGGTTTGATCCTA
slr0786	map	AAACGAGGCAGTGGGTTGAAGCTGCGTCCAGGAATGGTTTTTACGGTTGAACCGATGCTAAACGAAGGGA
slr0787	-	GCTCTTTGTGATGAGTATCAATTTTTGCAGGCTTATAAACAGGCCTGGGCCACGGCTCCCTATGCTCCGA
slr0788	-	ATGCTGTGCGGGTTATCCAAGGGGATGGGGTTGATGAAGAGAGTATCAGCGCCATTCTAGAGAAGACTGA
slr0789	-	ATTGGTGAGTCTAACGGTTTTGCATTTTCTCGGTTCTTCACCCATGGCGATGGGGGCGGCAGTGTCGCTA
slr0790	umuC	GGATTGTTGAGGCGATCATCGTACCTGTCCAGTGATCAACGGCCATCTCAGCTGGGTTCCCATGCAGGGA
slr0793	-	TTTATCCCTTTATGCTGAATCCCGCAAAACCCCAACGGCAGAGACGGAGACCAAAGAACCAGTTGTGGCT
slr0794	-	TCGCTGAGCGGGATTTGGGAAGCGTGGTGGAAGATGTCCAGGCTCAAATTAAGGAGAAAGTACAACTTCC
slr0795	-	ACTCGCCACTATCATCATCGTCGAAGGTCTCAACAATCATCTTGGTCACGCCATTTTTTTCTGGCCACTT
slr0796	nreB	TTATCTGTTACGACCCTCCACTCCGATGGAACCAGGATTTTGGCACGAACATTCCCATCACCATGACTCC
slr0797	-	GTAATATCACGCTGCCCTTTGGGGTTTTGGGGCATGAAGGCTCGACGGTAATCGTAACGTTGAGTGGATT
slr0798	-	AACGCATGGGAGTTGAAAAGACCGTGATGCTGACCGGGGATAGTGAAATAGTAGCTCAATCCGTTGCCCA
slr0799	-	CCTTCAACCTAGCGTAATAGCGGCAGATAGCCAATCGGTAAAAACCACCGAAAAAAGGGGGAAGTCTACG
slr0801	-	CTTGGGTTTACCCTGGTTATATACTTGGGGTTCTGGGCGATTTTCAGGGGTTGCCCGTGATGCGGAATAT
slr0804	dacB	GCTACGCCCCGTTCCCTAGTAGACACCCTCCAGGCAATGTATCGCAGTAGCAATAGTAGTTTGTTCGTTT
slr0806	-	CAGCAAAGAAAAAAGCTATCCACCGATTACGCCCATTTCAGCCCCATTTTGATGGCGCAGTTGGAGGGCA
slr0807	gcp	CCCCTTTAACTTTAGGTGTCCAGTCTCGCCTCTCGGTGGAACAAGTCAGCCAGTTGTATGAGCGCAATTA
slr0808	-	GAAGTGCGGGTTCTTTCAGCATCAGACTTCCCAGCTAGATTTTTGACTAAGGGTCAACGGTGGATTAGAA
slr0809	rfbB	CCCTTACCGGAGGATGATCCCAAACAGCGGCAACCGGATATTACGTTGGCGAAAACTTATTTAGACTGGC
slr0810	-	AATTAGACATCGTTTTGGAGAGTTGAATGCAGTTAATTTGTCGAGGATTGACATTCTCACAGTGCCTCAA
slr0812	-	AGAGCATTCTCCTAATCTTTCGGTGGCCTGGGATGACAATTTGATCTTCCTCGGTATGGCGGCCATACAC
slr0813	-	CCATCATTATTCGGGCAGTGCCCTTCGCCTTTTTGTTTACCTTTTGTCATTGGTCTGAGCCTTGGGCCTG
slr0815	-	AGTGGGGGGCCTAATCATTTGGCTCCTTTCCTATGTCACTAGGGTATTTACCCACGACATGACCTATCAC
slr0816	-	TTTAGCTCTGCCCCTGAAAAACTTATGTGGTAAAGATTGCCAAGCTCCCCAGGTGCCGGATGATGGCACA
slr0817	entC	TAATGCTGAGTTTATTGTCGGTATTCGTTCTGCCCTTCTGTCCCGTAATCGAGCCAGACTATACGCCGGG
slr0818	-	CCTTAGCCGGGAGTCAAACCACCAATCGTTTACGGAACTATGAACAGGAATTTCAACAGGCCGCAGGCTT
slr0819	int	AGCTATTTTACAAACCCAAGTGCCGGTGTGGTTGGGGGCCTATGGCACTAAAGGGGATGGTTACACCAAT
slr0820	-	ATGGTGGTCAATGCCCCCCTGCTTCAGCAACAATTAGAAGCCGCCAACGAAAACGATGATGGCATCATGT
slr0821	-	TCACCGGCTTTGCCCCGGTTGAGCAATCCTCTTTTTTTTGCAAATATCATGACGGTTAAAGTTCTTATTC
slr0822	-	GGCACCGATTGGCTCAGTCCCCAGCAACTACTGGTTTGTTTTGGCTTTAGCAGTTTAATGTTCGTCTGGG
slr0823	ycf3	AATCCCAATGACCGCAGTTATATTCTCTATAACATGGCCCTAATCCACGCTAGTAATGGAGACCATGAAA
slr0825	-	AACAACATGGCTTCCGCATGGCCGCCAACATTAAAAAAGCCCTGGAGTCAGAACTTGCTTTCTACGGCGA
slr0827	alr	TTGGGCCTCTACTTTGGGCACCATATCCTGGGAAATTCTCTGTGGCTTCAAACACCGTCTACCCCGTATT
slr0829	-	CCACGCCCCGGAGGGAAAGCGATGGAGGAACCATTTGGCATGGCTATATTAAAGACATTACTGATCGCAA
slr0833	dnaB	GCAAGTATTTCCGTAACCCAAATGCGTTCCCAGGTGCGTCGCCTCCAAAGTGAACAAAAAGGTCCATTGG
slr0835	moxR	AGATATTACCGGCACTAACATTTGGAACCCCAGTAGTCGTGAGTTTGAGTTTTTGCCCGGCCCGGCGTTT
slr0836	rfbB	CCATTGATGCCAGCAAGATTAAACGGGAGTTGGGCTGGGAACCAAAAGTAACAGTGGAACGGGGCTTAAG
slr0838	purM	TCTACGTCAAACCTATCCAGGCGTTATTGAAGTCAGGCATTAACATCCACGGCATGGCCCACATTACCGG
slr0839	hemH	ACCCCTACCAGGCAGAAATTGAAGCCTGTACCCGTTTGATAATGCGGACTCTCGATCGTCCGAACCAATA
slr0841	-	GAACAGGGTAGCATTAGTTTCATTCCCGCCAATCAGTACAGCGCTCTCCACAACAGTCAATGGGAACTGG
slr0842	-	AAATCATCGAGCGTACCCTTTTTAGCGGTGAAAGTTCCGCCCCCTGGATTGAAAACTGTCGTTCCCAAGG
slr0844	ndhF	CTACAAGGTCATTGACGGAGCGGTCAACCTCACTGGTTTAGTCACCCTAGTCAGTGGGGAAGGTTTGAAA
slr0845	-	CAGAGGAAAACTTTTCTGATCTACTCAGTCGTTGGCGTCGGAGTCAAATTTATCTGGACCAAGACTATGA
slr0846	-	CATTACAGTGTTAAAGCCTTACTGGATTTAGCTCTACAACCGGACTACGGCCCTGCTTCGGTGAAGGCGA
slr0847	kdtB	CCAAGTTCGGTGGTAGTGTGGATCATCTTGTTCCCCCCTCAATCTTGGCCGATATTTGCTCTTCCTATCC
slr0848	-	TTAGGGCAAATGATGCGCAGTGTGAGCCAAAGCCGCCAGATCCTCTACGAAAATTCCGCTGAACATAACG
slr0851	ndh	TAAACTAATTGTCATGTTGCAATGGGGTTGGAATTATTTCACCAGAGGCCGGGGGGCCCGACTCATCACC
slr0852	-	CAGGAAAAGAGGAGGGTAGAAGCTTGGCGTCAGGAAATGGCCGCTAAAAATCTAGATTTGACTAAGCGAC
slr0853	rimI	TTCAGAACCTCTTAGCAACGGCGGAACACCGACAATTGGAAAGGGCTACTTTGGAAGTGAGGGCATCCAA
slr0854	phr	AGGAAAACCAAGACCATTTCCAAGCCTGGTGCGAAGGCAGAACTGGTTACCCGATCATTGATGCAGCGAT
slr0861	purT	TTAACAGAATCCGGCACCGATGTGCGTTTATTTGGTAAGCCCAATGCCAGACCCCATAGGCGTTTAGGAG
slr0862	lmbP	GTTGGGACATTTTAACTAGTAACCAATGTTTGTCAGCCTTCGGAGAATTATTGGATCAAGCCTGGCAGGC
slr0863	-	ATTGAGGAAGGGATCTATGCCCAAAATTGGCTGGGGGGTATGACCAACGGGGAAATGTTCACCTTTAGCG
slr0864	-	CCGTTATGGAGACCATCCATGATGAAGTGCCCGACTGGAAAAATGAAGAAGTGCGGACCCTGTTAGGAAG
slr0865	-	GCCTAGAGCCACTCCAAGTGTGGACCGATGACCAACAATGGTTTGCTGTGATTTTAAGCCGGGTCAACTA
slr0867	-	CCCCTGCCGCTAAGGTTATGGCCCAAACGCCCTCCACAGATCCAGACTTTGCCAGTGTGAAGCAACAATT
slr0868	-	CATTGTTTTACCAAGATCCCAACTTGATTATAGAGTTTATGTTTTTACAGTCCTGGAAAAGCTTAGAGGG
slr0869	-	AGTGCCGGTAAGTCCATGCTGATCAATGCGTTGTTGGAGCGGGAATTGCTTTATAGTGCAGAAGGTCACG
slr0870	-	TATCTACGACGAATTCCTAGAATCCCTAAATGCTGATGACGTCCTACAGTTATTAGACAAACAGTTTCCC
slr0871	-	CCCTGGTGTAATAAAGATTATTTTTATAAAGCTTTTCAAGTTAGTCTGAAAGACCATAAATCAATCGATA
slr0872	-	GGGATAGCTAAACTAGAGCAGGGCACTAATACTACGAGCCAGGAGCAACAATCCCAACTGTATGCCGATG
slr0875	mscL	TTTCATCCTGCGGGGGAACGTAGTAGATCTGGCCGTAGCGGTAGTAATTGGTGGAGCTTTCACCAGTATT
slr0876	-	CCAGGACGGCCGTAGTCTCAGCTACGAATATCTGGTGGTTTGTCCCGGCATTCAAATCAATTGGCATCTA
slr0877	-	ACTTAGCTGGTTTACCGGCCATGAGTGTGCCCTGTGGCTTTGACGACAATAATTTACCCATTGGCCTGCA
slr0878	-	TCGCCGCCCAATATCAACTAGTGCCGGCCACCCTGATCAGTGTGAACAATCAGTTGTCCAGTGGTCAAGT
slr0879	gcvH	TCAGCCGGAGTTGCTCAATCAAGACCCCTACGGGGAAGAAGGTTGGTTGATCAAGGTGCGCCTAGATGAT
slr0880	-	AATGATTACCTTAGTTTTCGGGTTGCCACCGAGTATGACCTGTGGTTCCATGCCCAGGAAATTGCCGGCA
slr0881	-	CTGGTAACCAATCTACGGGCCAAACATCCTGATCGCCCGGAGCACTGGTATTGGGAAAAGGCAATTTTTG
slr0882	-	CCGTTACCTGGAAGTACTACGGTTAAGCGGGGACGACAAGAAAGTACGCAAACTAGAAGTCCGCATCCAA
slr0883	psr	CGGAATCCCCGCAACTATTAGCAGAGACAAAAATTCTGGTACAGCGGGGGGACTTAGATGGAGCCCATTA
slr0884	gap1	GAAGAAATTTGTGCTGCCATGAAAACCGCCGCCGAGGGGGAACTTAAAGGAATTTTGGGCTACACAGCAG
slr0885	-	GGTTGGTTAATTGACCCCCAAGGTCAACGAGTGGAAGTTTATCGCAGTAATCTGCCCAAAGAAATCTTGG
slr0886	fabG	GCCGTGCAGGCCAATGTGGCTAATGCTGACGAAGTGGATCAACTGATTAAAACCACGCTGGATAAATTTA
slr0887	-	CTACTGCAATAGCGGCGTCGAAATTGTCCCCATCAATCAGGTGGGAGAGAAAGGGCAACCATGGTTGAAT
slr0888	-	CTTAGAACTATTATTTGCCGGTTTAGTGCTGTCTGGTTGCTTTTTGCTCCATCAACAGAGATTTTTCTCG
slr0889	-	AGTTATCAGAATCGGTTGGTCGCGTTAACTTCCAGCGGCTAGAGGTGGATTACGAACGCATGTTGCGGAA
slr0890	-	GTGGGACCAGTGCAAGTGAGGTTTGGTAATCGTAATTGTTTTACTGGAGCCCTAGTCTTAGGGGATGCAG
slr0891	amiA	GTTTAGCTAATCGCCTCAAATCCCAAGGGGCTAATGTCCATCTCACCCGTACCAGGGACGAATTTGTCTC
slr0895	-	ACATTTTTGGCAAGAGTGCCATGGGCAGATTATGGCTAGCGGGCTCGATCCGGCCGTAGCAACGGTGATT
slr0896	-	TATTTACTGGGATTTTATACCCCTCTATCGGGGGCAGGGGTTTGGATCGGAACATACATTGGCCTAGCGG
slr0897	-	ATTGATTACAATGCAGGCTTAACGGGAGCATTGGCTTGGTCGGTGGAACAGTTTGGGGGTAATCCCCTCA
slr0898	nirA	CACAATCTGCAACGGTCAGTGGTGTCCTGTACGGGGGCGCAGTTTTGCAAGTTTGCCTTGATTGAAACAA
slr0899	cynS	TAAGGGTTTGGGGCCGGTTGTGCCCACAGATCCCCTCATTTATCGCTTTTATGAGATCATGCAGGTCTAC
slr0900	moeA	GCAGAGAGAACCGGGGGAATTTGTTCACCCCAAGGCTAGTGACTGTCGAGCAGGCAAAGTCATTTTAGAA
slr0901	moaA	CCCATGTCTAAGACCTTAGTTGATAGTTATGGCCGTCGCATTCGTAAATTGAGGGTTTCCCTCACGGATC
slr0902	moaC	GGACAGGAAATTTTTCTCAAGAAAGGGCCGGTTATTCAAACAGCGATTATCGCCGGTACTATGGCGGTGA
slr0903	moaE	GGGTGGGGACTGTGGCTAGCCATCGCCAAGCTGCTTTTCAAGGTACTCAGTATGTTATTGACCAAATTAA
slr0904	-	ATTTTGTCACTTGGATGAAAACTGCCGTCAACTGCTGGAAGGAGCGATCAAAAAACTGGGGCTCTCCGCC
slr0905	bchE	GCGTTTATTGTTTCAACCGAATAAAGCTTCGCGACGGGGAATGTATTGGTTTACCCTGATGGGTCGTCGC
slr0906	psbB	CCCGGACTCTGTTCCGTGACGTATTTGCTGGGGTTGATCCTGGTTTGGAAGAACAAGTGGAATTTGGTGT
slr0907	-	TCTTGTCTTGGCGGGGGCAAATACTTTCCTCGAGCAGGTGGATCTAGTGATGGCAGAACTTTCCTATGTC
slr0909	-	TCGCATCTGGGGGCAGCACGAGGTCAGTTATTACTGCAACTCGGACTATTCCTTAGAAAATTCTTGGGGC
slr0912	-	CTAGGTGAATTTAAGCAATTGCAGGGGGGAATTGCCGGTTTTTTCTTGGAACAAAGTGCGGCTCTCTGGG
slr0913	-	TCATGACAGAAGTATCCAGCGATTTCGTCCTTATTTTCAGCTGCAAGTGGTGACCATCACCCAACTCCTG
slr0914	-	CCTTAGTTCCTGACATCAAGGAGGGAACAATAATCCTTGTGCAAGCACCCAGTCTGGTCTGGGGTAAGCA
slr0915	-	GAAATTCACCTGGTCGAAACTGATAAGCGTCAGAGAAAACCAAGGTCATTCGGTTACCGAGAGGCTTGGC
slr0917	bioF	ATCCAACTGATCCAACGGGAACCAGAACGCATTGTCCAACTCCAGCTCAACGTTGATTACCTAGCCACAG
slr0918	map, pepM	GCGGAAAAATGGACGAAAGCCCACGGAGCCATCAGCGCCCCCCTTGGTTATAACGGTTTCCCCAAGTCTA
slr0919	-	AAGTTTACGAAATTCTCGGTATCGGCTGGCTATATGCTCCCACCCGTTGGCCCATTATCGGACCCTTGGT
slr0920	-	AATTTCCCTGGACGTCCAGCTTATCGAAATGTTTTATGCCTACTCAGATCCCCGCCGGGATCCCCGGCAA
slr0921	-	TTGACAGCCAGGGGAATTCCTCGATAAAACTATTGGGCACACAGCAGAAAAACTTTGGGTGTGGGGCCGT
slr0922	pth	ACACCATCGCCCATGTGCTAGGCAAATTTAGCCCGTCGGAATTACCCATCGTCGAGAAAAGCTTAGACCT
slr0923	-	ACAGCCGAAGCAGCATCTACCGTACACACCAGTTTCATTCTTAAAGTCCTCTGGCTCGATCAAAACGTGG
slr0924	-	AAATTCAGCAAATGGTGGAACGGTTTAAGCAAGAGCAACCTGCCATGGCCGACAGCATCGTGATCGACGT
slr0925	ssb	ACCGGAACTCCGGTACTCCTCGTTCCAAGCCAGTGATCCGGGTCAATAATTTGGATTTACTCGGCTCTAA
slr0926	ubiA	GTTGGGTGATCCAATACATCCAACTCAGTGCCCCCACGCCGGAACCGAAACTATACGGTCAAATTTTTGG
slr0927	psbD2	ACTGGACCCTGAACCCCTTCCACATGATGGGAGTAGCCGGTATTCTCGGTGGTGCCCTACTGTGTGCCAT
slr0929	-	GGAAGAAAAATTACCCTTCTACGTTGCTTCCCAAGCGGGCTCCACCGCATTAATCCGTAAGTATCCCCAC
slr0930	-	ATAATGGGCGATCAGGCCGCACAGCGAGGCAATTTGTGGATTATTTAATCGGCGAGCAGGGTTTGACTTC
slr0935	-	CGCTGGAGTGGCCCTATTGGTCCCCGGCAGTTTTGCGCTCCAGTCCCTTTTTTGGTTGGGGTTATCGGTG
slr0936	nadC	GGGTGGACTTTATCTCCAGCAGTGCCCCCATCACCCGTTCTCCCTGGTTAGACTTAAGTATGCAAATTGT
slr0937	-	ACAACAGCGCTACGCCTTGCAATATAAATCTGCCTTGGAACAATACCTGGCCCAACCTGACCTTCTTCCC
slr0938	-	GGGCGGGCGGAGGAATTGAACGTAGAGGGCAAACATGTCCGCATTTTGTTGTCTAAAAATCCAGTGGGTT
slr0940	crtQ	TGTAGCCGCCTGTGACGTGCCGGGTATTAAAAATCTGTTGCCGGAAAATTGGCGCACCCAATGGGATTTT
slr0941	-	GGTGGAATCCACTATTCAAGCTGACTTGGAACGATTTCGGGAATATATCAATAATTTGCAGGCTTCCTGA
slr0942	-	CCGAAATTACTAACTGATCCAGTGATTAATGGGATTGCAGCTGAACAAGGGTGCAGTGCGGCCCAAGTCC
slr0943	fda	GAGCCCGAAGTAGATATTCACTGCTCGGAGAAAGCTCAGGCGGAAGCGTTACTCAAACAAGCCATGCTGA
slr0944	-	TCTTTCTCATTACCTATGTTCTGGGGTTAAAACTCAAACTCAGTTACGAAGATGCCGCCCCCGCCGCCCT
slr0945	-	CTAGAACTAAGCCAATGGTCTGAAGGCCAAGTGTGGTCTTCCCCGGAAATGCACGGCAACATTACAGGAA
slr0946	arsC	ATTGCCATGATGGAAGAAGTAGGCATAGACATCAGCGGCCAGACCTCCGACCCCATCGAAAACTTTAACG
slr0947	-	ATTCTCCAGGAAGTGTGGGGCTACACCCCCGAACGCCATGTGGATACCAGGGTGGTGGACGTGCATATTT
slr0948	-	ATGAGTGCAGATCCCAATCGTATTGTTCGTTTATTACCCCTTGGGGCGGGCAGTCTCGGGGGACTGTTAT
slr0949	livH	CAGGAAGTGAGCGTGCCTTGGTTTGGCACCAGTTACAAAATGGGGGTGGCATTGCTGTTGATGATCATCA
slr0950	-	ATGTGGAATATTTACTCTGGCTCAGTCAATCCGCTGTTAACGCCTCTGCTCCAACGCTAGCTCAGTTGGG
slr0951	-	TTTGACGTGGCCCTGCTCAAAGCCTGCCATGACAAAGGTAAACAGGAAGGTTGGGAAGTAACGGATGATG
slr0952	fbp	GGTTTGTCGTCTGGCTTCGGAGGAGATGGAAAAACCCTACTATATTCCTGAAAATTGCCCCATTGGTCGC
slr0953	-	AAACCCTGGTGTGTGGGGACTCCGGCAATGATATTGGCTTATTTGAAACTTCCGCTCGGGGTGTCATTGT
slr0954	-	AACTTTATGTCCGTTGTTGTTATCTGTTTCCCCCCCGTCGCATAGGGGATTTTCACCGTCGGGTAGTGGC
slr0955	-	AGTCTTTATGAAATTTTTCGCCAACGGGGTTTTGATCGCCCCACCCTATCCCACACTGCCTCCGACTTAC
slr0957	-	TTACCTTGTCTCTATCCCTACCCAAAGTCCTATGAAAGAACTGTGGATCCGTGTTTTATCCTTGCTGGGC
slr0958	cysS	TGGCACACGCTAAGGGAAGGTTTGCAATTTGGCTATGACTACGGTGGAGATTTTGGCTGGGAGTTGGCAT
slr0959	-	GGCTTGGGAGGCTACCTGGTGGCATTGCCATTGGTGGTGTTGGTGTCCTTAGTAAATCAAGAAATTTGGC
slr0960	-	ACCGTTTAGTCAGCCTGAAATCGAGAACAGAGCAGGAACGCATCGGTTCAACGCCGGTGTTTTTCTCTAC
slr0962	-	GATCAAGACAACACTGAAGTTGAATCCGTAACCGGGGCCGTTAAACGAGATTTGCCAGAAACAGGGGAGC
slr0963	sir	TTGTTGAACAGTCTGGATTTACCCAATGAAAGTATCGTCACCCGCATGACCGGTTGCCCCAACGGTTGTG
slr0964	-	TCAGTATGATGGGCTTGGCCAATCTGGGCCTGGGTTATCTCTGTTTTGTCCCCGGTGATTCTTGCTTGCT
slr0965	dnaN	ATTATTTACGCCTAACGGCCTTTGACCTCAGCCTTGGTATCCAGAGTAGTTTCACCGCCGACGTGCAACA
slr0966	trpA	TTGGTTTTGGTATTTCCCAACCGGAACAGGCTGAGCAGGTGAAAGCTTGGGGCGCAGATGCAGTAATTGT
slr0967	-	ACCGAGCTAATTTGACTTCGGCTAACTTTGCCTTTGCTAAACTCTACGACGTGGATGTGACCGGTGCCAC
slr0969	cbiH	TTGGCGGCAATGCTGAACTTTCCCATTGATATGCTGACGGTGGTGCTCATCGGCAACAGTAACACCTACA
slr0971	-	TTTCAACTGCCAATGCCCAACCAATTTCAGTTTGAGGAAGTTAGCTCTATGGTGCCACCACCACCGAGGG
slr0974	infC	CTATCAAGTGCGCATCAATCAGGCCAAACGCTTCCTCAAAGCTGGGGATAAAGTCAAGGCAACGGTGAAC
slr0975	-	AGTGACGGTACACATTGCCCAATATCAAGTGGCCAAATCGTTGCTGATGAAGGGGGGACTAAATGTCGCC
slr0976	-	CTGCTCTTGCTAGTTACTAGTCTGGAGTGGGCCTGGCGTCAGAGGGATGATTTTTTTATTGGTGCCAACC
slr0977	-	TGCCTTTATGGCTTCCATGGGAGCAGGGTTATGGCTTTGTTCCCTCAATGTCAAATACCGAGATTTTCGC
slr0978	-	ATCGAGAAACAAACCGCTTGGCTCAAGAAGCACAACGAAGAGTTGAGGAAGGGCAACGCAGAATGGCTCA
slr0980	-	TGAGGACAGTCCCAGTCTGCAGCGTTATCTCAATGATGGGGTGTCTCTCGCTAAAATGTATCGGCTGGCG
[truncated: 1,081 more rows]

## Sheet: genes failed for design
104 Synechocystis chromosomal protein coding genes which were not included in our microarray.
CYORF	Product
sll1397	transposase
sll0700	transposase
sll0699	transposase
slr1075	transposase
slr1079	unknown protein
sll0651	transposase
sll0650	transposase
ssr2699	transposase
ssl1922	transposase
ssl1920	transposase
ssr3452	transposase
slr2036	transposase
slr1903	transposase
sll1792	transposase
sll1791	transposase
sll1716	transposase
slr1357	transposase
sll1780	transposase
sll1774	unknown protein
sll1710	transposase
slr0856	transposase
slr0857	transposase
ssr2078	transposase
sll1157	transposase
sll1156	transposase
slr2062	transposase
slr1715	transposase
slr1716	transposase
ssl3127	unknown protein
ssr2898	transposase
slr0265	transposase
sll1985	transposase
sll1984	transposase
sll1983	transposase
sll1982	transposase
slr2095	transposase
slr2096	transposase
slr1522	transposase
slr1523	transposase
slr1524	transposase
sll1999	transposase
sll1998	transposase
sll1997	transposase
slr2112	transposase
slr2113	transposase
ssl1507	transposase
sll0808	transposase
sll1257	transposase
sll1256	transposase
sll1255	transposase
slr1282	transposase
slr1283	transposase
sll1437	transposase
sll1436	transposase
slr1682	transposase
sll1560	transposase
slr1683	transposase
slr1635	transposase
ssr2754	hypothetical protein
ssr0759	unknown protein
ssr0761	hypothetical protein
ssr0256	transposase
slr0166	transposase
sll1861	transposase
sll1860	transposase
slr1936	transposase
slr1937	transposase
slr0180	transposase
sll0161	transposase
ssl0296	transposase
slr0350	transposase
sll0317	transposase
slr0352	transposase
sll0315	transposase
sll0012	transposase
sll0010	unknown protein
sll0201	transposase
sll0200	transposase
slr0230	transposase
ssl0769	transposase
slr0489	unknown protein
ssr0871	transposase
slr0511	transposase
slr0099	transposase
ssl0172	transposase
sll0092	transposase
slr0800	transposase
slr0698	unknown protein
sll0677	transposase
ssl1277	transposase
ssr1175	transposase
slr0703	transposase
smr0002	transposase
slr0704	transposase
sll0667	transposase
sll0666	transposase
sll0665	transposase
sll1474	transposase
slr1585	transposase
slr1586	transposase
slr0460	transposase
sll0431	transposase
ssr0817	transposase
slr0462	transposase
